# Supplementary material for: Combined inhibition of Wee1 and Chk1 gives synergistic DNA damage in S-phase due to distinct regulation of CDK activity and CDC45 loading
Source: Oncotarget. 2016 Dec 22;8(7):10966–79. doi: 10.18632/oncotarget.14089 (PMC5355238; doi:10.18632/oncotarget.14089)
Supplement: Supplementary file 2 [file oncotarget-08-10966-s002.xlsx]

## Sheet: unsorted
		Drug alone	Drug alone	Drug alone	Drug alone	Drug with MK1775 400nM	Drug with MK1775 400nM	Drug with MK1775 400nM	Drug with MK1775 400nM
Compound Name	Library	Plate No.	Well No.	S-Phase γH2AX Median Value	Z-score	Plate No.	Well No.	S-Phase γH2AX Median Value	Z-score	Δ γH2AX Median	Δ Z-score (Z')
DL-alpha-Methyl-p-tyrosine	LOPAC	1-A	A-01	467	0.00388336	1-B	A-01	846	-0.431079	379	-1.04565
6-Aminohexanoic acid	LOPAC	1-A	A-02	501	0.0699005	1-B	A-02	922	-0.324362	421	-0.905338
6-Methoxy-1,2,3,4-tetrahydro-9H-pyrido[3,4b] indole	LOPAC	1-A	A-03	482	0.0330086	1-B	A-03	1047	-0.148841	565	-0.424273
Altretamine	LOPAC	1-A	A-04	498	0.0640755	1-B	A-04	1235	0.115142	737	0.150333
Acetamide	LOPAC	1-A	A-05	494	0.0563088	1-B	A-05	1067	-0.120758	573	-0.397547
Adenosine 3',5'-cyclic monophosphate	LOPAC	1-A	A-06	486	0.0407753	1-B	A-06	1051	-0.143225	565	-0.424273
Amantadine hydrochloride	LOPAC	1-A	A-07	498	0.0640755	1-B	A-07	1130	-0.0322958	632	-0.200444
(?)-AMT hydrochloride	LOPAC	1-A	A-08	528	0.122326	1-B	A-08	1201	0.0673999	673	-0.0634739
GABA	LOPAC	1-A	A-09	480	0.0291252	1-B	A-09	1158	0.00702083	678	-0.0467702
5'-N-Methyl carboxamidoadenosine	LOPAC	1-A	A-10	517	0.100967	1-B	A-10	1103	-0.0702083	586	-0.354118
Gabaculine hydrochloride	LOPAC	1-A	A-11	480	0.0291252	1-B	A-11	1242	0.124971	762	0.233851
1-Allyl-3,7-dimethyl-8-p-sulfophenylxanthine	LOPAC	1-A	A-12	507	0.0815506	1-B	A-12	1227	0.103908	720	0.0935405
O-(Carboxymethyl)hydroxylamine hemihydrochloride	LOPAC	1-A	A-13	483	0.0349503	1-B	A-13	1258	0.147437	775	0.277281
Acetohexamide	LOPAC	1-A	A-14	480	0.0291252	1-B	A-14	1180	0.0379125	700	0.0267259
(?)-2-Amino-7-phosphonoheptanoic acid	LOPAC	1-A	A-15	529	0.124268	1-B	A-15	1148	-0.00702083	619	-0.243873
cis-Azetidine-2,4-dicarboxylic acid	LOPAC	1-A	A-16	506	0.0796089	1-B	A-16	1151	-0.00280833	645	-0.157014
N-Acetylprocainamide hydrochloride	LOPAC	1-A	A-17	510	0.0873757	1-B	A-17	1144	-0.0126375	634	-0.193762
2,3-Butanedione monoxime	LOPAC	1-A	A-18	504	0.0757256	1-B	A-18	1148	-0.00702083	644	-0.160355
Actinonin	LOPAC	1-A	A-19	486	0.0407753	1-B	A-19	1148	-0.00702083	662	-0.100222
3-Bromo-7-nitroindazole	LOPAC	1-A	A-20	510	0.0873757	1-B	A-20	1183	0.042125	673	-0.0634739
N-Acetyl-L-Cysteine	LOPAC	1-A	A-21	498	0.0640755	1-B	A-21	1261	0.15165	763	0.237192
Bumetanide	LOPAC	1-A	A-22	510	0.0873757	1-B	A-22	1201	0.0673999	691	-0.00334073
(?)-Baclofen	LOPAC	1-A	B-01	492	0.0524254	1-B	B-01	1320	0.234496	828	0.454339
Cephalexin hydrate	LOPAC	1-A	B-02	523	0.112618	1-B	B-02	1382	0.321554	859	0.557902
Brefeldin A from Penicillium brefeldianum	LOPAC	1-A	B-03	429	-0.0699005	1-B	B-03	806	-0.487245	377	-1.05233
1-(3-Chlorophenyl)piperazine dihydrochloride	LOPAC	1-A	B-04	520	0.106792	1-B	B-04	1357	0.28645	837	0.484406
BP 897	LOPAC	1-A	B-05	488	0.0446587	1-B	B-05	1246	0.130587	758	0.220488
Cyproheptadine hydrochloride	LOPAC	1-A	B-06	494	0.0563088	1-B	B-06	1269	0.162883	775	0.277281
Bupropion hydrochloride	LOPAC	1-A	B-07	503	0.0737839	1-B	B-07	1250	0.136204	747	0.18374
CB34	LOPAC	1-A	B-08	554	0.17281	1-B	B-08	1300	0.206412	746	0.180399
BU224 hydrochloride	LOPAC	1-A	B-09	477	0.0233002	1-B	B-09	1190	0.0519541	713	0.0701554
Cantharidin	LOPAC	1-A	B-10	634	0.328144	1-B	B-10	1774	0.871986	1140	1.49665
Ciprofibrate	LOPAC	1-A	B-11	495	0.0582505	1-B	B-11	1187	0.0477416	692	0
Chlorpromazine hydrochloride	LOPAC	1-A	B-12	494	0.0563088	1-B	B-12	1391	0.334191	897	0.68485
CGP-7930	LOPAC	1-A	B-13	509	0.085434	1-B	B-13	1113	-0.0561666	604	-0.293984
Centrophenoxine hydrochloride	LOPAC	1-A	B-14	503	0.0737839	1-B	B-14	1254	0.141821	751	0.197103
Chlorprothixene hydrochloride	LOPAC	1-A	B-15	514	0.0951424	1-B	B-15	1162	0.0126375	648	-0.146992
Cyclothiazide	LOPAC	1-A	B-16	515	0.0970841	1-B	B-16	1308	0.217646	793	0.337414
Chelerythrine chloride	LOPAC	1-A	B-17	2596	4.13772	1-B	B-17	3478	3.26468	882	0.634739
(?)-CPP	LOPAC	1-A	B-18	521	0.108734	1-B	B-18	1212	0.0828457	691	-0.00334073
Cyclosporin A	LOPAC	1-A	B-19	494	0.0563088	1-B	B-19	1086	-0.0940791	592	-0.334073
CGS-21680 hydrochloride	LOPAC	1-A	B-20	515	0.0970841	1-B	B-20	1300	0.206412	785	0.310688
Carbachol	LOPAC	1-A	B-21	570	0.203877	1-B	B-21	1212	0.0828457	642	-0.167037
CGS-15943	LOPAC	1-A	B-22	609	0.279602	1-B	B-22	1482	0.46197	873	0.604672
N-Phenylanthranilic acid	LOPAC	1-A	C-01	451	-0.0271835	1-B	C-01	1047	-0.148841	596	-0.32071
ATPO	LOPAC	1-A	C-02	483	0.0349503	1-B	C-02	1198	0.0631874	715	0.0768368
S-(4-Nitrobenzyl)-6-thioguanosine	LOPAC	1-A	C-03	436	-0.0563088	1-B	C-03	1137	-0.0224666	701	0.0300666
N-Acetyldopamine monohydrate	LOPAC	1-A	C-04	466	0.00194168	1-B	C-04	1332	0.251346	866	0.581287
N-(4-Aminobutyl)-5-chloro-2-naphthalenesulfonamide hydrochloride	LOPAC	1-A	C-05	483	0.0349503	1-B	C-05	1169	0.0224666	686	-0.0200444
L(-)-Norepinephrine bitartrate	LOPAC	1-A	C-06	476	0.0213585	1-B	C-06	1158	0.00702083	682	-0.0334073
Aminophylline ethylenediamine	LOPAC	1-A	C-07	489	0.0466004	1-B	C-07	1273	0.1685	784	0.307347
(-)Amethopterin	LOPAC	1-A	C-08	480	0.0291252	1-B	C-08	2091	1.31711	1611	3.07013
3'-Azido-3'-deoxythymidine	LOPAC	1-A	C-09	749	0.551438	1-B	C-09	1605	0.634683	856	0.54788
Adenosine amine congener	LOPAC	1-A	C-10	477	0.0233002	1-B	C-10	1212	0.0828457	735	0.143651
AC 915 oxalate	LOPAC	1-A	C-11	492	0.0524254	1-B	C-11	1107	-0.0645916	615	-0.257236
trans-(?)-ACPD	LOPAC	1-A	C-12	491	0.0504837	1-B	C-12	1127	-0.0365083	636	-0.187081
5-(N,N-Dimethyl)amiloride hydrochloride	LOPAC	1-A	C-13	939	0.920357	1-B	C-13	1711	0.783524	772	0.267259
SKF 97541 hydrochloride	LOPAC	1-A	C-14	480	0.0291252	1-B	C-14	1051	-0.143225	571	-0.404229
(?)-2-Amino-5-phosphonopentanoic acid	LOPAC	1-A	C-15	486	0.0407753	1-B	C-15	1141	-0.01685	655	-0.123607
trans-Azetidine-2,4-dicarboxylic acid	LOPAC	1-A	C-16	515	0.0970841	1-B	C-16	1120	-0.0463374	605	-0.290644
Sodium Taurocholate	LOPAC	1-A	C-17	486	0.0407753	1-B	C-17	1187	0.0477416	701	0.0300666
SB 222200	LOPAC	1-A	C-18	501	0.0699005	1-B	C-18	1277	0.174116	776	0.280621
Methotrexate	LOPAC	1-A	C-19	1148	1.32617	1-B	C-19	3630	3.47812	2482	5.97991
(+)-Bromocriptine methanesulfonate	LOPAC	1-A	C-20	466	0.00194168	1-B	C-20	1220	0.0940791	754	0.207125
L-2-aminoadipic acid	LOPAC	1-A	C-21	476	0.0213585	1-B	C-21	1194	0.0575708	718	0.086859
Betaine hydrochloride	LOPAC	1-A	C-22	488	0.0446587	1-B	C-22	1070	-0.116546	582	-0.36748
SB 202190	LOPAC	1-A	D-01	463	-0.00388336	1-B	D-01	1151	-0.00280833	688	-0.0133629
Chlorothiazide	LOPAC	1-A	D-02	533	0.132034	1-B	D-02	1552	0.560262	1019	1.09242
Budesonide	LOPAC	1-A	D-03	498	0.0640755	1-B	D-03	1412	0.363679	914	0.741642
SB 204741	LOPAC	1-A	D-04	585	0.233002	1-B	D-04	1664	0.717528	1079	1.29286
(E)-5-(2-Bromovinyl)-2'-deoxyuridine	LOPAC	1-A	D-05	494	0.0563088	1-B	D-05	1261	0.15165	767	0.250555
5'-(N-Cyclopropyl)carboxamidoadenosine	LOPAC	1-A	D-06	492	0.0524254	1-B	D-06	1552	0.560262	1060	1.22939
(-)-Bicuculline methbromide, 1(S), 9(R)	LOPAC	1-A	D-07	538	0.141743	1-B	D-07	1403	0.351041	865	0.577947
Cefaclor	LOPAC	1-A	D-08	521	0.108734	1-B	D-08	1566	0.57992	1045	1.17928
B-HT 933 dihydrochloride	LOPAC	1-A	D-09	520	0.106792	1-B	D-09	1349	0.275216	829	0.45768
Citalopram hydrobromide	LOPAC	1-A	D-10	510	0.0873757	1-B	D-10	1605	0.634683	1095	1.34631
6-Chloromelatonin	LOPAC	1-A	D-11	494	0.0563088	1-B	D-11	1265	0.157266	771	0.263918
Cefsulodin sodium salt hydrate	LOPAC	1-A	D-12	506	0.0796089	1-B	D-12	1353	0.280833	847	0.517813
CGP-13501	LOPAC	1-A	D-13	512	0.091259	1-B	D-13	1224	0.0996957	712	0.0668146
Clemastine fumarate	LOPAC	1-A	D-14	494	0.0563088	1-B	D-14	1357	0.28645	863	0.571265
Choline bromide	LOPAC	1-A	D-15	521	0.108734	1-B	D-15	1258	0.147437	737	0.150333
N6-Cyclohexyladenosine	LOPAC	1-A	D-16	495	0.0582505	1-B	D-16	1324	0.240112	829	0.45768
1-(2-Chlorophenyl)-1-(4-chlorophenyl)-2,2-dichloroethane	LOPAC	1-A	D-17	506	0.0796089	1-B	D-17	1312	0.223262	806	0.380843
CGS-12066A maleate	LOPAC	1-A	D-18	472	0.0135918	1-B	D-18	1416	0.369295	944	0.841864
D-Cycloserine	LOPAC	1-A	D-19	453	-0.0233002	1-B	D-19	1162	0.0126375	709	0.0567924
Y-27632 dihydrochloride	LOPAC	1-A	D-20	466	0.00194168	1-B	D-20	1269	0.162883	803	0.370821
Chlorzoxazone	LOPAC	1-A	D-21	479	0.0271835	1-B	D-21	1057	-0.1348	578	-0.380843
2-Chloro-2-deoxy-D-glucose	LOPAC	1-A	D-22	491	0.0504837	1-B	D-22	1205	0.0730166	714	0.0734961
S(-)-p-Bromotetramisole oxalate	LOPAC	1-A	E-01	451	-0.0271835	1-B	E-01	1176	0.0322958	725	0.110244
Allopurinol	LOPAC	1-A	E-02	495	0.0582505	1-B	E-02	1357	0.28645	862	0.567924
TMB-8 hydrochloride	LOPAC	1-A	E-03	613	0.287369	1-B	E-03	1434	0.39457	821	0.430954
Aminoguanidine hydrochloride	LOPAC	1-A	E-04	452	-0.0252419	1-B	E-04	1316	0.228879	864	0.574606
L-azetidine-2-carboxylic acid	LOPAC	1-A	E-05	491	0.0504837	1-B	E-05	1227	0.103908	736	0.146992
5-(N,N-hexamethylene)amiloride	LOPAC	1-A	E-06	992	1.02327	1-B	E-06	2035	1.23847	1043	1.1726
S-(p-Azidophenacyl)glutathione	LOPAC	1-A	E-07	559	0.182518	1-B	E-07	1269	0.162883	710	0.0601332
Antozoline hydrochloride	LOPAC	1-A	E-08	498	0.0640755	1-B	E-08	1242	0.124971	744	0.173718
Acetyl-beta-methylcholine chloride	LOPAC	1-A	E-09	474	0.0174751	1-B	E-09	1162	0.0126375	688	-0.0133629
Mock	LOPAC	1-A	E-10	479	0.0271835	1-B	E-10	1141	-0.01685	662	-0.100222
AA-861	LOPAC	1-A	E-11	489	0.0466004	1-B	E-11	1242	0.124971	753	0.203785
Mock	LOPAC	1-A	E-12	460	-0.00970841	1-B	E-12	1124	-0.0407208	664	-0.0935405
Azathioprine	LOPAC	1-A	E-13	474	0.0174751	1-B	E-13	1124	-0.0407208	650	-0.140311
cis-4-Aminocrotonic acid	LOPAC	1-A	E-14	477	0.0233002	1-B	E-14	1151	-0.00280833	674	-0.0601332
L-732,138	LOPAC	1-A	E-15	445	-0.0388336	1-B	E-15	1103	-0.0702083	658	-0.113585
AGN 192403 hydrochloride	LOPAC	1-A	E-16	467	0.00388336	1-B	E-16	1165	0.01685	698	0.0200444
Amifostine	LOPAC	1-A	E-17	497	0.0621338	1-B	E-17	1198	0.0631874	701	0.0300666
1-benzoyl-5-methoxy-2-methylindole-3-acetic acid	LOPAC	1-A	E-18	498	0.0640755	1-B	E-18	1242	0.124971	744	0.173718
Atropine methyl bromide	LOPAC	1-A	E-19	474	0.0174751	1-B	E-19	1239	0.120758	765	0.243873
O6-benzylguanine	LOPAC	1-A	E-20	500	0.0679589	1-B	E-20	1374	0.31032	874	0.608013
N-Acetyltryptamine	LOPAC	1-A	E-21	476	0.0213585	1-B	E-21	1198	0.0631874	722	0.100222
Betaine aldehyde chloride	LOPAC	1-A	E-22	473	0.0155335	1-B	E-22	1180	0.0379125	707	0.050111
Bay 11-7085	LOPAC	1-A	F-01	2098	3.17077	1-B	F-01	630	-0.734378	-1468	-7.21598
(+)-Chlorpheniramine maleate	LOPAC	1-A	F-02	507	0.0815506	1-B	F-02	1487	0.468991	980	0.962131
8-Bromo-cAMP sodium	LOPAC	1-A	F-03	470	0.00970841	1-B	F-03	1172	0.0266791	702	0.0334073
Ceftriaxone sodium	LOPAC	1-A	F-04	500	0.0679589	1-B	F-04	1425	0.381933	925	0.77839
BRL 15572	LOPAC	1-A	F-05	474	0.0174751	1-B	F-05	1289	0.190966	815	0.41091
Cefmetazole sodium	LOPAC	1-A	F-06	512	0.091259	1-B	F-06	1533	0.533583	1021	1.0991
(?)-Bay K 8644	LOPAC	1-A	F-07	509	0.085434	1-B	F-07	1285	0.18535	776	0.280621
DL-Cycloserine	LOPAC	1-A	F-08	501	0.0699005	1-B	F-08	1438	0.400187	937	0.818479
(+)-Butaclamol hydrochloride	LOPAC	1-A	F-09	905	0.85434	1-B	F-09	1780	0.880411	875	0.611354
Clonidine hydrochloride	LOPAC	1-A	F-10	480	0.0291252	1-B	F-10	1320	0.234496	840	0.494428
Carmustine	LOPAC	1-A	F-11	473	0.0155335	1-B	F-11	1165	0.01685	692	0
Caffeic acid phenethyl ester	LOPAC	1-A	F-12	492	0.0524254	1-B	F-12	1391	0.334191	899	0.691531
CP55940	LOPAC	1-A	F-13	469	0.00776673	1-B	F-13	1258	0.147437	789	0.324051
beta-Chloro-L-alanine hydrochloride	LOPAC	1-A	F-14	486	0.0407753	1-B	F-14	1416	0.369295	930	0.795094
Mock	LOPAC	1-A	F-15	480	0.0291252	1-B	F-15	1300	0.206412	820	0.427614
(S)-(+)-Camptothecin	LOPAC	1-A	F-16	6092	10.9258	1-B	F-16	10101	12.5645	4009	11.0812
(?)-Chlorpheniramine maleate	LOPAC	1-A	F-17	470	0.00970841	1-B	F-17	1337	0.258366	867	0.584628
2-Cyclooctyl-2-hydroxyethylamine hydrochloride	LOPAC	1-A	F-18	463	-0.00388336	1-B	F-18	1505	0.494266	1042	1.16926
8-(4-Chlorophenylthio)-cAMP sodium	LOPAC	1-A	F-19	457	-0.0155335	1-B	F-19	1324	0.240112	867	0.584628
1-(m-Chlorophenyl)-biguanide hydrochloride	LOPAC	1-A	F-20	491	0.0504837	1-B	F-20	1447	0.412825	956	0.881953
L-Cysteinesulfinic Acid	LOPAC	1-A	F-21	470	0.00970841	1-B	F-21	1212	0.0828457	742	0.167037
4'-Chloro-3-alpha-(diphenylmethoxy)tropane hydrochloride	LOPAC	1-A	F-22	442	-0.0446587	1-B	F-22	1412	0.363679	970	0.928723
5-Aminovaleric acid hydrochloride	LOPAC	1-A	G-01	429	-0.0699005	1-B	G-01	1144	-0.0126375	715	0.0768368
Amitriptyline hydrochloride	LOPAC	1-A	G-02	462	-0.00582505	1-B	G-02	1261	0.15165	799	0.357458
4-Aminopyridine	LOPAC	1-A	G-03	417	-0.0932007	1-B	G-03	1183	0.042125	766	0.247214
BW 284c51	LOPAC	1-A	G-04	452	-0.0252419	1-B	G-04	1254	0.141821	802	0.36748
p-Aminoclonidine hydrochloride	LOPAC	1-A	G-05	430	-0.0679589	1-B	G-05	1130	-0.0322958	700	0.0267259
4-Androstene-3,17-dione	LOPAC	1-A	G-06	453	-0.0233002	1-B	G-06	1231	0.109525	778	0.287303
Aminopterin	LOPAC	1-A	G-07	521	0.108734	1-B	G-07	3089	2.71846	2568	6.26721
Aniracetam	LOPAC	1-A	G-08	433	-0.0621338	1-B	G-08	1083	-0.0982916	650	-0.140311
5-azacytidine	LOPAC	1-A	G-09	457	-0.0155335	1-B	G-09	1073	-0.112333	616	-0.253896
Amoxapine	LOPAC	1-A	G-10	436	-0.0563088	1-B	G-10	1090	-0.0884624	654	-0.126948
9-Amino-1,2,3,4-tetrahydroacridine hydrochloride	LOPAC	1-A	G-11	433	-0.0621338	1-B	G-11	1013	-0.196583	580	-0.374162
1-Amino-1-cyclohexanecarboxylic acid hydrochloride	LOPAC	1-A	G-12	436	-0.0563088	1-B	G-12	1141	-0.01685	705	0.0434295
Acyclovir	LOPAC	1-A	G-13	556	0.176693	1-B	G-13	1273	0.1685	717	0.0835183
N6-2-(4-Aminophenyl)ethyladenosine	LOPAC	1-A	G-14	426	-0.0757256	1-B	G-14	1227	0.103908	801	0.36414
Acetylsalicylic acid	LOPAC	1-A	G-15	448	-0.0330086	1-B	G-15	1127	-0.0365083	679	-0.0434295
AIDA	LOPAC	1-A	G-16	543	0.151451	1-B	G-16	1300	0.206412	757	0.217148
Acetazolamide	LOPAC	1-A	G-17	425	-0.0776673	1-B	G-17	1124	-0.0407208	699	0.0233851
p-Benzoquinone	LOPAC	1-A	G-18	433	-0.0621338	1-B	G-18	1201	0.0673999	768	0.253896
Amperozide hydrochloride	LOPAC	1-A	G-19	407	-0.112618	1-B	G-19	1198	0.0631874	791	0.330732
N-Bromoacetamide	LOPAC	1-A	G-20	417	-0.0932007	1-B	G-20	1141	-0.01685	724	0.106903
Amiloride hydrochloride	LOPAC	1-A	G-21	411	-0.104851	1-B	G-21	1073	-0.112333	662	-0.100222
Benazoline oxalate	LOPAC	1-A	G-22	415	-0.0970841	1-B	G-22	1032	-0.169904	617	-0.250555
Betaxolol hydrochloride	LOPAC	1-A	H-01	480	0.0291252	1-B	H-01	1254	0.141821	774	0.27394
Cefazolin sodium	LOPAC	1-A	H-02	495	0.0582505	1-B	H-02	1585	0.606599	1090	1.32961
Benztropine mesylate	LOPAC	1-A	H-03	466	0.00194168	1-B	H-03	1289	0.190966	823	0.437636
4-Chloromercuribenzoic acid	LOPAC	1-A	H-04	492	0.0524254	1-B	H-04	1605	0.634683	1113	1.40645
Chloroethylclonidine dihydrochloride	LOPAC	1-A	H-05	962	0.965016	1-B	H-05	1846	0.973086	884	0.64142
Clozapine	LOPAC	1-A	H-06	482	0.0330086	1-B	H-06	1235	0.115142	753	0.203785
Bromoacetylcholine bromide	LOPAC	1-A	H-07	467	0.00388336	1-B	H-07	1158	0.00702083	691	-0.00334073
McN-A-343	LOPAC	1-A	H-08	449	-0.0310669	1-B	H-08	1216	0.0884624	767	0.250555
BRL 37344 sodium	LOPAC	1-A	H-09	457	-0.0155335	1-B	H-09	1137	-0.0224666	680	-0.0400888
Cefotaxime sodium	LOPAC	1-A	H-10	477	0.0233002	1-B	H-10	1261	0.15165	784	0.307347
PK 11195	LOPAC	1-A	H-11	455	-0.0194168	1-B	H-11	1300	0.206412	845	0.511132
Cephapirin sodium	LOPAC	1-A	H-12	485	0.0388336	1-B	H-12	1316	0.228879	831	0.464362
L-Cycloserine	LOPAC	1-A	H-13	460	-0.00970841	1-B	H-13	1209	0.0786332	749	0.190422
Pyrocatechol	LOPAC	1-A	H-14	400	-0.126209	1-B	H-14	1261	0.15165	861	0.564584
CB 1954	LOPAC	1-A	H-15	473	0.0155335	1-B	H-15	1281	0.179733	808	0.387525
10-(alpha-Diethylaminopropionyl)-phenothiazine hydrochloride	LOPAC	1-A	H-16	591	0.244652	1-B	H-16	1575	0.592558	984	0.975494
Cortisone 21-acetate	LOPAC	1-A	H-17	455	-0.0194168	1-B	H-17	1141	-0.01685	686	-0.0200444
5-Carboxamidotryptamine maleate	LOPAC	1-A	H-18	480	0.0291252	1-B	H-18	1285	0.18535	805	0.377503
Calmidazolium chloride	LOPAC	1-A	H-19	406	-0.114559	1-B	H-19	974	-0.251346	568	-0.414251
2-Chloroadenosine triphosphate tetrasodium	LOPAC	1-A	H-20	477	0.0233002	1-B	H-20	1312	0.223262	835	0.477725
9-cyclopentyladenine	LOPAC	1-A	H-21	430	-0.0679589	1-B	H-21	1113	-0.0561666	683	-0.0300666
Cirazoline hydrochloride	LOPAC	1-A	H-22	426	-0.0757256	1-B	H-22	1165	0.01685	739	0.157014
(?)-Nipecotic acid	LOPAC	1-A	I-01	452	-0.0252419	1-B	I-01	1180	0.0379125	728	0.120266
Amiodarone hydrochloride	LOPAC	1-A	I-02	469	0.00776673	1-B	I-02	1292	0.195179	823	0.437636
L-Hyoscyamine	LOPAC	1-A	I-03	455	-0.0194168	1-B	I-03	1190	0.0519541	735	0.143651
Adenosine	LOPAC	1-A	I-04	446	-0.036892	1-B	I-04	1183	0.042125	737	0.150333
3-aminobenzamide	LOPAC	1-A	I-05	448	-0.0330086	1-B	I-05	1067	-0.120758	619	-0.243873
(?)-p-Aminoglutethimide	LOPAC	1-A	I-06	464	-0.00194168	1-B	I-06	1080	-0.102504	616	-0.253896
N-Acetyl-5-hydroxytryptamine	LOPAC	1-A	I-07	446	-0.036892	1-B	I-07	1016	-0.192371	570	-0.407569
1,3-Diethyl-8-phenylxanthine	LOPAC	1-A	I-08	445	-0.0388336	1-B	I-08	1141	-0.01685	696	0.0133629
5-(N-Ethyl-N-isopropyl)amiloride	LOPAC	1-A	I-09	821	0.691239	1-B	I-09	1763	0.856541	942	0.835183
Aminobenztropine	LOPAC	1-A	I-10	441	-0.0466004	1-B	I-10	1093	-0.0842499	652	-0.133629
AL-8810	LOPAC	1-A	I-11	440	-0.048542	1-B	I-11	1093	-0.0842499	653	-0.130289
Alaproclate hydrochloride	LOPAC	1-A	I-12	460	-0.00970841	1-B	I-12	1110	-0.0603791	650	-0.140311
Amiprilose hydrochloride	LOPAC	1-A	I-13	466	0.00194168	1-B	I-13	986	-0.234496	520	-0.574606
Agroclavine	LOPAC	1-A	I-14	554	0.17281	1-B	I-14	1320	0.234496	766	0.247214
5-(N-Methyl-N-isobutyl)amiloride	LOPAC	1-A	I-15	772	0.596096	1-B	I-15	1711	0.783524	939	0.825161
A-77636 hydrochloride	LOPAC	1-A	I-16	426	-0.0757256	1-B	I-16	1137	-0.0224666	711	0.0634739
Arecoline hydrobromide	LOPAC	1-A	I-17	456	-0.0174751	1-B	I-17	998	-0.217646	542	-0.50111
8-Bromo-cGMP sodium	LOPAC	1-A	I-18	455	-0.0194168	1-B	I-18	1041	-0.157266	586	-0.354118
Aminoguanidine hemisulfate	LOPAC	1-A	I-19	433	-0.0621338	1-B	I-19	1041	-0.157266	608	-0.280621
(?)-Brompheniramine maleate	LOPAC	1-A	I-20	425	-0.0776673	1-B	I-20	922	-0.324362	497	-0.651443
(?)-Atenolol	LOPAC	1-A	I-21	440	-0.048542	1-B	I-21	968	-0.259771	528	-0.54788
BWB70C	LOPAC	1-A	I-22	432	-0.0640755	1-B	I-22	911	-0.339808	479	-0.711576
Benzamidine hydrochloride	LOPAC	1-A	J-01	503	0.0737839	1-B	J-01	1227	0.103908	724	0.106903
Clemizole hydrochloride	LOPAC	1-A	J-02	539	0.143684	1-B	J-02	1519	0.513924	980	0.962131
Ro 20-1724	LOPAC	1-A	J-03	436	-0.0563088	1-B	J-03	1124	-0.0407208	688	-0.0133629
(-)-Cotinine	LOPAC	1-A	J-04	430	-0.0679589	1-B	J-04	1324	0.240112	894	0.674828
6-Fluoronorepinephrine hydrochloride	LOPAC	1-A	J-05	473	0.0155335	1-B	J-05	1032	-0.169904	559	-0.444317
(?)-p-Chlorophenylalanine	LOPAC	1-A	J-06	491	0.0504837	1-B	J-06	1137	-0.0224666	646	-0.153674
BMY 7378 dihydrochloride	LOPAC	1-A	J-07	464	-0.00194168	1-B	J-07	986	-0.234496	522	-0.567924
N-(2-[4-(4-Chlorophenyl)piperazin-1-yl]ethyl)-3-methoxybenzamide	LOPAC	1-A	J-08	466	0.00194168	1-B	J-08	1103	-0.0702083	637	-0.18374
BRL 54443 maleate	LOPAC	1-A	J-09	452	-0.0252419	1-B	J-09	927	-0.317341	475	-0.724939
Cilostamide	LOPAC	1-A	J-10	456	-0.0174751	1-B	J-10	1110	-0.0603791	654	-0.126948
Caffeic Acid	LOPAC	1-A	J-11	477	0.0233002	1-B	J-11	974	-0.251346	497	-0.651443
Cephradine	LOPAC	1-A	J-12	460	-0.00970841	1-B	J-12	1180	0.0379125	720	0.0935405
ML-9	LOPAC	1-A	J-13	445	-0.0388336	1-B	J-13	1025	-0.179733	580	-0.374162
Z-L-Phe chloromethyl ketone	LOPAC	1-A	J-14	925	0.893174	1-B	J-14	1456	0.425462	531	-0.537858
Carcinine dihydrochloride	LOPAC	1-A	J-15	457	-0.0155335	1-B	J-15	980	-0.242921	523	-0.564584
(+)-cis-Dioxolane iodide	LOPAC	1-A	J-16	466	0.00194168	1-B	J-16	1032	-0.169904	566	-0.420932
Cephalosporin C zinc salt	LOPAC	1-A	J-17	445	-0.0388336	1-B	J-17	989	-0.230283	544	-0.494428
7-Chlorokynurenic acid	LOPAC	1-A	J-18	463	-0.00388336	1-B	J-18	1162	0.0126375	699	0.0233851
GR 113808	LOPAC	1-A	J-19	442	-0.0446587	1-B	J-19	1090	-0.0884624	648	-0.146992
(+)-Cyclazocine	LOPAC	1-A	J-20	444	-0.0407753	1-B	J-20	1103	-0.0702083	659	-0.110244
Cephalothin sodium	LOPAC	1-A	J-21	445	-0.0388336	1-B	J-21	1032	-0.169904	587	-0.350777
CGP 20712A methanesulfonate	LOPAC	1-A	J-22	444	-0.0407753	1-B	J-22	1103	-0.0702083	659	-0.110244
Azelaic acid	LOPAC	1-A	K-01	424	-0.0796089	1-B	K-01	1100	-0.0744207	676	-0.0534517
4-(2-Aminoethyl)benzenesulfonyl fluoride hydrochloride	LOPAC	1-A	K-02	959	0.959191	1-B	K-02	1986	1.16967	1027	1.11915
Atropine methyl nitrate	LOPAC	1-A	K-03	464	-0.00194168	1-B	K-03	1141	-0.01685	677	-0.050111
L-Aspartic acid	LOPAC	1-A	K-04	483	0.0349503	1-B	K-04	1316	0.228879	833	0.471043
Mock	LOPAC	1-A	K-05	417	-0.0932007	1-B	K-05	965	-0.263983	548	-0.481065
(?)-HA-966	LOPAC	1-A	K-06	404	-0.118443	1-B	K-06	1001	-0.213433	597	-0.317369
Aurintricarboxylic acid	LOPAC	1-A	K-07	432	-0.0640755	1-B	K-07	1038	-0.161479	606	-0.287303
8-(p-Sulfophenyl)theophylline	LOPAC	1-A	K-08	432	-0.0640755	1-B	K-08	1010	-0.200796	578	-0.380843
Mock	LOPAC	1-A	K-09	415	-0.0970841	1-B	K-09	925	-0.32015	510	-0.608013
Arecaidine propargyl ester hydrobromide	LOPAC	1-A	K-10	456	-0.0174751	1-B	K-10	950	-0.285046	494	-0.661465
1-Aminobenzotriazole	LOPAC	1-A	K-11	442	-0.0446587	1-B	K-11	992	-0.226071	550	-0.474384
Rp-cAMPS triethylamine	LOPAC	1-A	K-12	441	-0.0466004	1-B	K-12	1029	-0.174116	588	-0.347436
Sandoz 58-035	LOPAC	1-A	K-13	453	-0.0233002	1-B	K-13	962	-0.268196	509	-0.611354
gamma-Acetylinic GABA	LOPAC	1-A	K-14	432	-0.0640755	1-B	K-14	927	-0.317341	495	-0.658124
Acetylthiocholine chloride	LOPAC	1-A	K-15	424	-0.0796089	1-B	K-15	944	-0.29347	520	-0.574606
ATPA	LOPAC	1-A	K-16	421	-0.085434	1-B	K-16	950	-0.285046	529	-0.544539
A-315456	LOPAC	1-A	K-17	425	-0.0776673	1-B	K-17	1093	-0.0842499	668	-0.0801776
Mock	LOPAC	1-A	K-18	423	-0.0815506	1-B	K-18	992	-0.226071	569	-0.41091
Agmatine sulfate	LOPAC	1-A	K-19	456	-0.0174751	1-B	K-19	977	-0.247133	521	-0.571265
Benzamil hydrochloride	LOPAC	1-A	K-20	424	-0.0796089	1-B	K-20	933	-0.308916	509	-0.611354
5alpha-Androstane-3alpha,17beta-diol	LOPAC	1-A	K-21	441	-0.0466004	1-B	K-21	1047	-0.148841	606	-0.287303
5-Bromo-2'-deoxyuridine	LOPAC	1-A	K-22	470	0.00970841	1-B	K-22	1370	0.304704	900	0.694872
Betamethasone	LOPAC	1-A	L-01	436	-0.0563088	1-B	L-01	1151	-0.00280833	715	0.0768368
2-Chloroadenosine	LOPAC	1-A	L-02	749	0.551438	1-B	L-02	1629	0.668383	880	0.628058
Bestatin hydrochloride	LOPAC	1-A	L-03	472	0.0135918	1-B	L-03	1269	0.162883	797	0.350777
CL 316,243	LOPAC	1-A	L-04	523	0.112618	1-B	L-04	1482	0.46197	959	0.891975
Bromoacetyl alprenolol menthane	LOPAC	1-A	L-05	325	-0.271835	1-B	L-05	727	-0.598174	402	-0.968812
Chloroquine diphosphate	LOPAC	1-A	L-06	433	-0.0621338	1-B	L-06	1124	-0.0407208	691	-0.00334073
R(+)-6-Bromo-APB hydrobromide	LOPAC	1-A	L-07	494	0.0563088	1-B	L-07	1201	0.0673999	707	0.050111
Cystamine dihydrochloride	LOPAC	1-A	L-08	470	0.00970841	1-B	L-08	1070	-0.116546	600	-0.307347
BW 723C86	LOPAC	1-A	L-09	415	-0.0970841	1-B	L-09	956	-0.276621	541	-0.50445
Chelidamic acid	LOPAC	1-A	L-10	455	-0.0194168	1-B	L-10	1083	-0.0982916	628	-0.213807
Cilostazol	LOPAC	1-A	L-11	445	-0.0388336	1-B	L-11	965	-0.263983	520	-0.574606
DSP-4 hydrochloride	LOPAC	1-A	L-12	453	-0.0233002	1-B	L-12	1083	-0.0982916	630	-0.207125
(+)-Catechin Hydrate	LOPAC	1-A	L-13	451	-0.0271835	1-B	L-13	956	-0.276621	505	-0.624717
CPCCOEt	LOPAC	1-A	L-14	432	-0.0640755	1-B	L-14	1054	-0.139012	622	-0.233851
Corticosterone	LOPAC	1-A	L-15	449	-0.0310669	1-B	L-15	968	-0.259771	519	-0.577947
OXA-22 iodide	LOPAC	1-A	L-16	432	-0.0640755	1-B	L-16	1038	-0.161479	606	-0.287303
CGP-74514A hydrochloride	LOPAC	1-A	L-17	364	-0.19611	1-B	L-17	433	-1.011	69	-2.08128
(?)-CGP-12177A hydrochloride	LOPAC	1-A	L-18	440	-0.048542	1-B	L-18	1077	-0.106717	637	-0.18374
Carbamazepine	LOPAC	1-A	L-19	460	-0.00970841	1-B	L-19	995	-0.221858	535	-0.524495
Capsazepine	LOPAC	1-A	L-20	460	-0.00970841	1-B	L-20	1183	0.042125	723	0.103563
Cimetidine	LOPAC	1-A	L-21	436	-0.0563088	1-B	L-21	971	-0.255558	535	-0.524495
(2S,1'S,2'S)-2-(carboxycyclopropyl)glycine	LOPAC	1-A	L-22	453	-0.0233002	1-B	L-22	1054	-0.139012	601	-0.304007
Tryptamine hydrochloride	LOPAC	1-A	M-01	429	-0.0699005	1-B	M-01	1155	0.00280833	726	0.113585
Ancitabine hydrochloride	LOPAC	1-A	M-02	3674	6.23086	1-B	M-02	4937	5.31336	1263	1.90756
Arcaine sulfate	LOPAC	1-A	M-03	460	-0.00970841	1-B	M-03	1220	0.0940791	760	0.22717
Astaxanthin	LOPAC	1-A	M-04	442	-0.0446587	1-B	M-04	1258	0.147437	816	0.414251
4-Amino-1,8-naphthalimide	LOPAC	1-A	M-05	701	0.458237	1-B	M-05	1533	0.533583	832	0.467702
Androsterone	LOPAC	1-A	M-06	440	-0.048542	1-B	M-06	1080	-0.102504	640	-0.173718
(?)-2-Amino-4-phosphonobutyric acid	LOPAC	1-A	M-07	444	-0.0407753	1-B	M-07	1041	-0.157266	597	-0.317369
1,3-Dipropyl-8-p-sulfophenylxanthine	LOPAC	1-A	M-08	425	-0.0776673	1-B	M-08	986	-0.234496	561	-0.437636
Apigenin	LOPAC	1-A	M-09	469	0.00776673	1-B	M-09	852	-0.422654	383	-1.03229
R(+)-Atenolol	LOPAC	1-A	M-10	456	-0.0174751	1-B	M-10	1019	-0.188158	563	-0.430954
3-Amino-1-propanesulfonic acid sodium	LOPAC	1-A	M-11	456	-0.0174751	1-B	M-11	998	-0.217646	542	-0.50111
SB 200646 hydrochloride	LOPAC	1-A	M-12	467	0.00388336	1-B	M-12	1096	-0.0800374	629	-0.210466
(?)-2-Amino-3-phosphonopropionic acid	LOPAC	1-A	M-13	451	-0.0271835	1-B	M-13	1001	-0.213433	550	-0.474384
AB-MECA	LOPAC	1-A	M-14	428	-0.0718422	1-B	M-14	956	-0.276621	528	-0.54788
4-Androsten-4-ol-3,17-dione	LOPAC	1-A	M-15	430	-0.0679589	1-B	M-15	986	-0.234496	556	-0.454339
ARL 67156 trisodium salt	LOPAC	1-A	M-16	442	-0.0446587	1-B	M-16	1032	-0.169904	590	-0.340755
GR 4661	LOPAC	1-A	M-17	473	0.0155335	1-B	M-17	1103	-0.0702083	630	-0.207125
Bromoenol lactone	LOPAC	1-A	M-18	407	-0.112618	1-B	M-18	1029	-0.174116	622	-0.233851
4-Aminobenzamidine dihydrochloride	LOPAC	1-A	M-19	444	-0.0407753	1-B	M-19	1035	-0.165691	591	-0.337414
L-Buthionine-sulfoximine	LOPAC	1-A	M-20	463	-0.00388336	1-B	M-20	1019	-0.188158	556	-0.454339
L-allylglycine	LOPAC	1-A	M-21	463	-0.00388336	1-B	M-21	1016	-0.192371	553	-0.464362
Bepridil hydrochloride	LOPAC	1-A	M-22	438	-0.0524254	1-B	M-22	1038	-0.161479	600	-0.307347
Buspirone hydrochloride	LOPAC	1-A	N-01	464	-0.00194168	1-B	N-01	1198	0.0631874	734	0.140311
Bethanechol chloride	LOPAC	1-A	N-02	480	0.0291252	1-B	N-02	1501	0.488649	1021	1.0991
Bretylium tosylate	LOPAC	1-A	N-03	464	-0.00194168	1-B	N-03	1246	0.130587	782	0.300666
7-Chloro-4-hydroxy-2-phenyl-1,8-naphthyridine	LOPAC	1-A	N-04	498	0.0640755	1-B	N-04	1469	0.443716	971	0.932064
Benoxathian hydrochloride	LOPAC	1-A	N-05	437	-0.0543671	1-B	N-05	1130	-0.0322958	693	0.00334073
Clofibrate	LOPAC	1-A	N-06	457	-0.0155335	1-B	N-06	1239	0.120758	782	0.300666
BTCP hydrochloride	LOPAC	1-A	N-07	430	-0.0679589	1-B	N-07	1019	-0.188158	589	-0.344095
Clomipramine hydrochloride	LOPAC	1-A	N-08	467	0.00388336	1-B	N-08	1054	-0.139012	587	-0.350777
Chlorambucil	LOPAC	1-A	N-09	772	0.596096	1-B	N-09	1357	0.28645	585	-0.357458
N6-Cyclopentyladenosine	LOPAC	1-A	N-10	452	-0.0252419	1-B	N-10	1073	-0.112333	621	-0.237192
Caffeine	LOPAC	1-A	N-11	456	-0.0174751	1-B	N-11	1067	-0.120758	611	-0.270599
Cinoxacin	LOPAC	1-A	N-12	480	0.0291252	1-B	N-12	1205	0.0730166	725	0.110244
Chlorpropamide	LOPAC	1-A	N-13	448	-0.0330086	1-B	N-13	1090	-0.0884624	642	-0.167037
Colchicine	LOPAC	1-A	N-14	456	-0.0174751	1-B	N-14	1137	-0.0224666	681	-0.036748
Carboplatin	LOPAC	1-A	N-15	455	-0.0194168	1-B	N-15	1141	-0.01685	686	-0.0200444
8-Cyclopentyl-1,3-dipropylxanthine	LOPAC	1-A	N-16	483	0.0349503	1-B	N-16	1357	0.28645	874	0.608013
Cyproterone acetate	LOPAC	1-A	N-17	432	-0.0640755	1-B	N-17	1096	-0.0800374	664	-0.0935405
S-(-)-Carbidopa	LOPAC	1-A	N-18	463	-0.00388336	1-B	N-18	1198	0.0631874	735	0.143651
Captopril	LOPAC	1-A	N-19	460	-0.00970841	1-B	N-19	1107	-0.0645916	647	-0.150333
Chlormezanone	LOPAC	1-A	N-20	474	0.0174751	1-B	N-20	1285	0.18535	811	0.397547
Cyclobenzaprine hydrochloride	LOPAC	1-A	N-21	448	-0.0330086	1-B	N-21	1007	-0.205008	559	-0.444317
CNQX disodium	LOPAC	1-A	N-22	446	-0.036892	1-B	N-22	1258	0.147437	812	0.400888
5-Fluoroindole-2-carboxylic acid	LOPAC	1-A	O-01	421	-0.085434	1-B	O-01	1103	-0.0702083	682	-0.0334073
Alprenolol hydrochloride	LOPAC	1-A	O-02	460	-0.00970841	1-B	O-02	1209	0.0786332	749	0.190422
1-Aminocyclopropanecarboxylic acid hydrochloride	LOPAC	1-A	O-03	425	-0.0776673	1-B	O-03	1117	-0.0505499	692	0
N-(4-Amino-2-chlorophenyl)phthalimide	LOPAC	1-A	O-04	421	-0.085434	1-B	O-04	1124	-0.0407208	703	0.036748
Reserpine	LOPAC	1-A	O-05	394	-0.137859	1-B	O-05	989	-0.230283	595	-0.324051
Amsacrine hydrochloride	LOPAC	1-A	O-06	6018	10.7822	1-B	O-06	7656	9.13129	1638	3.16033
N-arachidonylglycine	LOPAC	1-A	O-07	415	-0.0970841	1-B	O-07	983	-0.238708	568	-0.414251
2-Methylthioadenosine triphosphate tetrasodium	LOPAC	1-A	O-08	417	-0.0932007	1-B	O-08	1051	-0.143225	634	-0.193762
Mock	LOPAC	1-A	O-09	448	-0.0330086	1-B	O-09	1077	-0.106717	629	-0.210466
S(-)-Atenolol	LOPAC	1-A	O-10	416	-0.0951424	1-B	O-10	1093	-0.0842499	677	-0.050111
Apomorphine hydrochloride hemihydrate	LOPAC	1-A	O-11	464	-0.00194168	1-B	O-11	1201	0.0673999	737	0.150333
D(-)-2-Amino-7-phosphonoheptanoic acid	LOPAC	1-A	O-12	420	-0.0873757	1-B	O-12	1141	-0.01685	721	0.0968812
L-Arginine	LOPAC	1-A	O-13	417	-0.0932007	1-B	O-13	1025	-0.179733	608	-0.280621
Alloxazine	LOPAC	1-A	O-14	432	-0.0640755	1-B	O-14	1054	-0.139012	622	-0.233851
2-(2-Aminoethyl)isothiourea dihydrobromide	LOPAC	1-A	O-15	424	-0.0796089	1-B	O-15	980	-0.242921	556	-0.454339
Beclomethasone	LOPAC	1-A	O-16	430	-0.0679589	1-B	O-16	1096	-0.0800374	666	-0.086859
2-Hydroxysaclofen	LOPAC	1-A	O-17	416	-0.0951424	1-B	O-17	1054	-0.139012	638	-0.180399
Benzamide	LOPAC	1-A	O-18	423	-0.0815506	1-B	O-18	1060	-0.130587	637	-0.18374
3-Aminopropylphosphonic acid	LOPAC	1-A	O-19	428	-0.0718422	1-B	O-19	1044	-0.153054	616	-0.253896
DL-Buthionine-[S,R]-sulfoximine	LOPAC	1-A	O-20	448	-0.0330086	1-B	O-20	1117	-0.0505499	669	-0.0768368
H-9 dihydrochloride	LOPAC	1-A	O-21	409	-0.108734	1-B	O-21	796	-0.501287	387	-1.01892
(+)-Brompheniramine maleate	LOPAC	1-A	O-22	430	-0.0679589	1-B	O-22	1077	-0.106717	647	-0.150333
Benserazide hydrochloride	LOPAC	1-A	P-01	453	-0.0233002	1-B	P-01	1328	0.245729	875	0.611354
Cinnarizine	LOPAC	1-A	P-02	469	0.00776673	1-B	P-02	1320	0.234496	851	0.531176
BRL 50481	LOPAC	1-A	P-03	412	-0.102909	1-B	P-03	1080	-0.102504	668	-0.0801776
Clotrimazole	LOPAC	1-A	P-04	426	-0.0757256	1-B	P-04	1324	0.240112	898	0.688191
Phenoxybenzamine hydrochloride	LOPAC	1-A	P-05	425	-0.0776673	1-B	P-05	1064	-0.124971	639	-0.177059
Cytosine-1-beta-D-arabinofuranoside hydrochloride	LOPAC	1-A	P-06	3977	6.81919	1-B	P-06	5264	5.77252	1287	1.98774
N6-Benzyl-5'-N-ethylcarboxamidoadenosine	LOPAC	1-A	P-07	429	-0.0699005	1-B	P-07	1060	-0.130587	631	-0.203785
Calcimycin	LOPAC	1-A	P-08	520	0.106792	1-B	P-08	897	-0.359466	377	-1.05233
Citicoline sodium	LOPAC	1-A	P-09	433	-0.0621338	1-B	P-09	1103	-0.0702083	670	-0.0734961
Cantharidic Acid	LOPAC	1-A	P-10	539	0.143684	1-B	P-10	1478	0.456354	939	0.825161
Cyclophosphamide monohydrate	LOPAC	1-A	P-11	437	-0.0543671	1-B	P-11	1117	-0.0505499	680	-0.0400888
Carisoprodol	LOPAC	1-A	P-12	421	-0.085434	1-B	P-12	1148	-0.00702083	727	0.116926
1-(4-Chlorobenzyl)-5-methoxy-2-methylindole-3-acetic acid	LOPAC	1-A	P-13	425	-0.0776673	1-B	P-13	1127	-0.0365083	702	0.0334073
L-Canavanine sulfate	LOPAC	1-A	P-14	429	-0.0699005	1-B	P-14	1120	-0.0463374	691	-0.00334073
Cortisone	LOPAC	1-A	P-15	376	-0.17281	1-B	P-15	1004	-0.209221	628	-0.213807
8-Cyclopentyl-1,3-dimethylxanthine	LOPAC	1-A	P-16	452	-0.0252419	1-B	P-16	1183	0.042125	731	0.130289
DL-p-Chlorophenylalanine methyl ester hydrochloride	LOPAC	1-A	P-17	453	-0.0233002	1-B	P-17	1001	-0.213433	548	-0.481065
(?)-Chloro-APB hydrobromide	LOPAC	1-A	P-18	452	-0.0252419	1-B	P-18	1201	0.0673999	749	0.190422
CNS-1102	LOPAC	1-A	P-19	473	0.0155335	1-B	P-19	1113	-0.0561666	640	-0.173718
8-(3-Chlorostyryl)caffeine	LOPAC	1-A	P-20	463	-0.00388336	1-B	P-20	1141	-0.01685	678	-0.0467702
Carbetapentane citrate	LOPAC	2-A	P-21	457	-0.0155335	1-B	P-21	953	-0.280833	496	-0.654783
CX 546	LOPAC	2-A	P-22	472	0.0135918	1-B	P-22	1130	-0.0322958	658	-0.113585
Chloro-IB-MECA	LOPAC	2-A	A-01	580	-0.0503974	2-B	A-01	1478	-0.095937	898	-0.0607251
R(-)-N-Allylnorapomorphine hydrobromide	LOPAC	2-A	A-02	651	0.173241	2-B	A-02	1891	0.933206	1240	1.60071
Debrisoquin sulfate	LOPAC	2-A	A-03	602	0.018899	2-B	A-03	1528	0.0286565	926	0.0752991
4-DAMP methiodide	LOPAC	2-A	A-04	617	0.0661465	2-B	A-04	1538	0.0535752	921	0.0510091
Diltiazem hydrochloride	LOPAC	2-A	A-05	605	0.0283485	2-B	A-05	1538	0.0535752	933	0.109305
N,N-Dipropyl-5-carboxamidotryptamine maleate	LOPAC	2-A	A-06	613	0.0535472	2-B	A-06	1505	-0.0286565	892	-0.0898732
(S)-3,5-Dihydroxyphenylglycine	LOPAC	2-A	A-07	593	-0.00944951	2-B	A-07	1416	-0.250433	823	-0.425076
Dihydroergocristine methanesulfonate	LOPAC	2-A	A-08	554	-0.132293	2-B	A-08	1285	-0.576868	731	-0.872013
Phenytoin sodium	LOPAC	2-A	A-09	641	0.141743	2-B	A-09	1403	-0.282827	762	-0.721414
Enoximone	LOPAC	2-A	A-10	634	0.119694	2-B	A-10	1429	-0.218039	795	-0.5611
Daphnetin	LOPAC	2-A	A-11	669	0.229938	2-B	A-11	1556	0.0984289	887	-0.114163
SB 415286	LOPAC	2-A	A-12	596	0	2-B	A-12	1304	-0.529523	708	-0.983747
Diacylglycerol kinase inhibitor I	LOPAC	2-A	A-13	604	0.0251987	2-B	A-13	1416	-0.250433	812	-0.478514
rac-2-Ethoxy-3-octadecanamido-1-propylphosphocholine	LOPAC	2-A	A-14	570	-0.0818957	2-B	A-14	1447	-0.173185	877	-0.162743
Disopyramide phosphate	LOPAC	2-A	A-15	602	0.018899	2-B	A-15	1571	0.135807	969	0.284194
(-)-Physostigmine	LOPAC	2-A	A-16	628	0.100795	2-B	A-16	1649	0.330173	1021	0.53681
Dephostatin	LOPAC	2-A	A-17	594	-0.00629967	2-B	A-17	1590	0.183153	996	0.41536
S-(-)-Eticlopride hydrochloride	LOPAC	2-A	A-18	577	-0.0598469	2-B	A-18	1451	-0.163218	874	-0.177317
Diazoxide	LOPAC	2-A	A-19	611	0.0472475	2-B	A-19	1451	-0.163218	840	-0.34249
R-(-)-Fluoxetine hydrochloride	LOPAC	2-A	A-20	549	-0.148042	2-B	A-20	1370	-0.365059	821	-0.434792
Doxycycline hydrochloride	LOPAC	2-A	A-21	556	-0.125993	2-B	A-21	1456	-0.150758	900	-0.0510091
Fenofibrate	LOPAC	2-A	A-22	541	-0.173241	2-B	A-22	1378	-0.345124	837	-0.357064
Forskolin	LOPAC	2-A	B-01	515	-0.255137	2-B	B-01	1281	-0.586836	766	-0.701982
4-Hydroxybenzhydrazide	LOPAC	2-A	B-02	630	0.107094	2-B	B-02	1869	0.878384	1239	1.59586
Fexofenadine hydrochloride	LOPAC	2-A	B-03	613	0.0535472	2-B	B-03	1659	0.355092	1046	0.65826
R-(+)-7-Hydroxy-DPAT hydrobromide	LOPAC	2-A	B-04	643	0.148042	2-B	B-04	1863	0.863433	1220	1.50355
N-(3,3-Diphenylpropyl)glycinamide	LOPAC	2-A	B-05	617	0.0661465	2-B	B-05	1580	0.158234	963	0.255045
Iodoacetamide	LOPAC	2-A	B-06	641	0.141743	2-B	B-06	1716	0.497128	1075	0.799143
Guanidinoethyl disulfide dihydrobromide	LOPAC	2-A	B-07	640	0.138593	2-B	B-07	1629	0.280335	989	0.381354
ML-7	LOPAC	2-A	B-08	628	0.100795	2-B	B-08	1624	0.267876	996	0.41536
Isoguvacine hydrochloride	LOPAC	2-A	B-09	643	0.148042	2-B	B-09	1510	-0.0161972	867	-0.211323
3-Isobutyl-1-methylxanthine	LOPAC	2-A	B-10	659	0.19844	2-B	B-10	1514	-0.00622968	855	-0.26962
GYKI 52895	LOPAC	2-A	B-11	690	0.296085	2-B	B-11	1528	0.0286565	838	-0.352206
Iproniazid phosphate	LOPAC	2-A	B-12	661	0.204739	2-B	B-12	1542	0.0635427	881	-0.143311
Mock	LOPAC	2-A	B-13	626	0.0944951	2-B	B-13	1580	0.158234	954	0.211323
m-Iodobenzylguanidine hemisulfate	LOPAC	2-A	B-14	638	0.132293	2-B	B-14	1609	0.230498	971	0.29391
DL-threo-beta-hydroxyaspartic acid	LOPAC	2-A	B-15	618	0.0692964	2-B	B-15	1547	0.0760021	929	0.0898732
Imetit dihydrobromide	LOPAC	2-A	B-16	624	0.0881954	2-B	B-16	1542	0.0635427	918	0.0364351
17alpha-hydroxyprogesterone	LOPAC	2-A	B-17	611	0.0472475	2-B	B-17	1609	0.230498	998	0.425076
JL-18	LOPAC	2-A	B-18	587	-0.0283485	2-B	B-18	1654	0.342632	1067	0.760278
L-Histidine hydrochloride	LOPAC	2-A	B-19	600	0.0125993	2-B	B-19	1700	0.457258	1100	0.920593
Kenpaullone	LOPAC	2-A	B-20	456	-0.440977	2-B	B-20	852	-1.65585	396	-2.49945
Atropine sulfate	LOPAC	2-A	B-21	529	-0.211039	2-B	B-21	1469	-0.118364	940	0.143311
LY-367,265	LOPAC	2-A	B-22	538	-0.18269	2-B	B-22	1408	-0.270368	870	-0.196749
WB-4101 hydrochloride	LOPAC	2-A	C-01	554	-0.132293	2-B	C-01	1680	0.407421	1126	1.0469
Amfonelic acid	LOPAC	2-A	C-02	539	-0.179541	2-B	C-02	1932	1.03537	1393	2.34399
2',3'-didehydro-3'-deoxythymidine	LOPAC	2-A	C-03	765	0.532322	2-B	C-03	2660	2.84945	1895	4.78271
1,3-Dipropyl-7-methylxanthine	LOPAC	2-A	C-04	566	-0.0944951	2-B	C-04	1742	0.561917	1176	1.2898
Dextromethorphan hydrobromide monohydrate	LOPAC	2-A	C-05	591	-0.0157492	2-B	C-05	1774	0.641657	1183	1.32381
6,7-Dichloroquinoxaline-2,3-dione	LOPAC	2-A	C-06	617	0.0661465	2-B	C-06	1897	0.948157	1280	1.79503
Dequalinium dichloride	LOPAC	2-A	C-07	613	0.0535472	2-B	C-07	1796	0.696478	1183	1.32381
2,6-Diamino-4-pyrimidinone	LOPAC	2-A	C-08	618	0.0692964	2-B	C-08	1835	0.793661	1217	1.48898
Doxepin hydrochloride	LOPAC	2-A	C-09	593	-0.00944951	2-B	C-09	1639	0.305254	1046	0.65826
Etoposide	LOPAC	2-A	C-10	4318	11.7237	2-B	C-10	6594	12.6525	2276	6.63361
DM 235	LOPAC	2-A	C-11	617	0.0661465	2-B	C-11	1669	0.38001	1052	0.687408
S-Ethylisothiourea hydrobromide	LOPAC	2-A	C-12	622	0.0818957	2-B	C-12	1654	0.342632	1032	0.590248
Disopyramide	LOPAC	2-A	C-13	589	-0.0220488	2-B	C-13	1685	0.41988	1096	0.901161
N-Ethylmaleimide	LOPAC	2-A	C-14	596	0	2-B	C-14	1680	0.407421	1084	0.842865
Daidzein	LOPAC	2-A	C-15	634	0.119694	2-B	C-15	1680	0.407421	1046	0.65826
NBI 27914	LOPAC	2-A	C-16	624	0.0881954	2-B	C-16	1769	0.629197	1145	1.1392
3',4'-Dichlorobenzamil	LOPAC	2-A	C-17	438	-0.497674	2-B	C-17	1403	-0.282827	965	0.264762
(S)-ENBA	LOPAC	2-A	C-18	580	-0.0503974	2-B	C-18	1695	0.444799	1115	0.993463
3,4-Dihydroxyphenylacetic acid	LOPAC	2-A	C-19	568	-0.0881954	2-B	C-19	1774	0.641657	1206	1.43554
Fluvoxamine maleate	LOPAC	2-A	C-20	559	-0.116544	2-B	C-20	1590	0.183153	1031	0.58539
6,7-ADTN hydrobromide	LOPAC	2-A	C-21	582	-0.0440977	2-B	C-21	1619	0.255417	1037	0.614538
Fenspiride hydrochloride	LOPAC	2-A	C-22	533	-0.19844	2-B	C-22	1514	-0.00622968	981	0.34249
Famotidine	LOPAC	2-A	D-01	587	-0.0283485	2-B	D-01	1674	0.39247	1087	0.857439
Hemicholinium-3	LOPAC	2-A	D-02	596	0	2-B	D-02	1880	0.905795	1284	1.81447
Formoterol	LOPAC	2-A	D-03	609	0.0409479	2-B	D-03	2435	2.28878	1826	4.44751
GR 125487 sulfamate salt	LOPAC	2-A	D-04	628	0.100795	2-B	D-04	1998	1.19984	1370	2.23226
Glibenclamide	LOPAC	2-A	D-05	628	0.100795	2-B	D-05	1938	1.05032	1310	1.94077
HA-100	LOPAC	2-A	D-06	632	0.113394	2-B	D-06	1886	0.920746	1254	1.66873
GW1929	LOPAC	2-A	D-07	647	0.160642	2-B	D-07	2029	1.27708	1382	2.29055
(?)-Ibotenic acid	LOPAC	2-A	D-08	663	0.211039	2-B	D-08	1998	1.19984	1335	2.06222
Guvacine hydrochloride	LOPAC	2-A	D-09	692	0.302384	2-B	D-09	1944	1.06527	1252	1.65901
Idazoxan hydrochloride	LOPAC	2-A	D-10	692	0.302384	2-B	D-10	2029	1.27708	1337	2.07194
GR-89696 fumarate	LOPAC	2-A	D-11	680	0.264586	2-B	D-11	1807	0.723888	1127	1.05176
R(-)-Isoproterenol (+)-bitartrate	LOPAC	2-A	D-12	630	0.107094	2-B	D-12	1807	0.723888	1177	1.29466
Hypotaurine	LOPAC	2-A	D-13	643	0.148042	2-B	D-13	1774	0.641657	1131	1.07119
S(+)-Ibuprofen	LOPAC	2-A	D-14	653	0.179541	2-B	D-14	1796	0.696478	1143	1.12949
Mock	LOPAC	2-A	D-15	634	0.119694	2-B	D-15	1780	0.656608	1146	1.14406
1,5-Isoquinolinediol	LOPAC	2-A	D-16	641	0.141743	2-B	D-16	1880	0.905795	1239	1.59586
1,3,5-tris(4-hydroxyphenyl)-4-propyl-1H-pyrazole	LOPAC	2-A	D-17	615	0.0598469	2-B	D-17	1669	0.38001	1054	0.697124
Kainic acid	LOPAC	2-A	D-18	594	-0.00629967	2-B	D-18	1774	0.641657	1180	1.30923
(?)-8-Hydroxy-DPAT hydrobromide	LOPAC	2-A	D-19	605	0.0283485	2-B	D-19	1785	0.669067	1180	1.30923
Karakoline	LOPAC	2-A	D-20	589	-0.0220488	2-B	D-20	1556	0.0984289	967	0.274478
Hydroquinone	LOPAC	2-A	D-21	430	-0.522873	2-B	D-21	1141	-0.935697	711	-0.969173
LY-310,762 hydrochloride	LOPAC	2-A	D-22	554	-0.132293	2-B	D-22	1614	0.242957	1060	0.726272
DNQX	LOPAC	2-A	E-01	544	-0.163791	2-B	E-01	1590	0.183153	1046	0.65826
Icilin	LOPAC	2-A	E-02	561	-0.110244	2-B	E-02	1680	0.407421	1119	1.01289
Droperidol	LOPAC	2-A	E-03	573	-0.0724462	2-B	E-03	1780	0.656608	1207	1.4404
Domperidone	LOPAC	2-A	E-04	587	-0.0283485	2-B	E-04	1835	0.793661	1248	1.63958
SB 203186	LOPAC	2-A	E-05	611	0.0472475	2-B	E-05	1690	0.43234	1079	0.818575
3,7-Dimethyl-I-propargylxanthine	LOPAC	2-A	E-06	638	0.132293	2-B	E-06	1742	0.561917	1104	0.940025
Doxylamine succinate	LOPAC	2-A	E-07	617	0.0661465	2-B	E-07	1700	0.457258	1083	0.838007
DL-alpha-Difluoromethylornithine hydrochloride	LOPAC	2-A	E-08	613	0.0535472	2-B	E-08	1753	0.589327	1140	1.11491
S(-)-Pindolol	LOPAC	2-A	E-09	636	0.125993	2-B	E-09	1680	0.407421	1044	0.648544
ET-18-OCH3	LOPAC	2-A	E-10	593	-0.00944951	2-B	E-10	1824	0.76625	1231	1.55699
5,5-Dimethyl-1-pyrroline-N-oxide	LOPAC	2-A	E-11	591	-0.0157492	2-B	E-11	1605	0.220531	1014	0.502804
Mock	LOPAC	2-A	E-12	589	-0.0220488	2-B	E-12	1716	0.497128	1127	1.05176
Demeclocycline hydrochloride	LOPAC	2-A	E-13	600	0.0125993	2-B	E-13	1585	0.170693	985	0.361922
(-)-Epinephrine bitartrate	LOPAC	2-A	E-14	618	0.0692964	2-B	E-14	1552	0.0884614	934	0.114163
Dubinidine	LOPAC	2-A	E-15	596	0	2-B	E-15	1685	0.41988	1089	0.867155
beta-Estradiol	LOPAC	2-A	E-16	628	0.100795	2-B	E-16	1547	0.0760021	919	0.0412931
3-deazaadenosine	LOPAC	2-A	E-17	566	-0.0944951	2-B	E-17	1524	0.018689	958	0.230755
erythro-9-(2-Hydroxy-3-nonyl)adenine hydrochloride	LOPAC	2-A	E-18	613	0.0535472	2-B	E-18	1774	0.641657	1161	1.21693
Dantrolene sodium	LOPAC	2-A	E-19	594	-0.00629967	2-B	E-19	1649	0.330173	1055	0.701982
1-(4-Fluorobenzyl)-5-methoxy-2-methylindole-3-acetic acid	LOPAC	2-A	E-20	571	-0.0787459	2-B	E-20	1674	0.39247	1103	0.935167
R(-)-Apocodeine hydrochloride	LOPAC	2-A	E-21	570	-0.0818957	2-B	E-21	1556	0.0984289	986	0.36678
Flumazenil	LOPAC	2-A	E-22	549	-0.148042	2-B	E-22	1649	0.330173	1100	0.920593
FSCPX	LOPAC	2-A	F-01	582	-0.0440977	2-B	F-01	1968	1.12508	1386	2.30998
HA-1004 hydrochloride	LOPAC	2-A	F-02	609	0.0409479	2-B	F-02	1812	0.736348	1203	1.42097
Felodipine	LOPAC	2-A	F-03	589	-0.0220488	2-B	F-03	1644	0.317714	1055	0.701982
IEM-1460	LOPAC	2-A	F-04	600	0.0125993	2-B	F-04	1835	0.793661	1235	1.57642
GW2974	LOPAC	2-A	F-05	559	-0.116544	2-B	F-05	1732	0.536998	1173	1.27523
Ipratropium bromide	LOPAC	2-A	F-06	605	0.0283485	2-B	F-06	1992	1.18488	1387	2.31484
GW5074	LOPAC	2-A	F-07	636	0.125993	2-B	F-07	1915	0.99301	1279	1.79018
Ifenprodil tartrate	LOPAC	2-A	F-08	636	0.125993	2-B	F-08	1685	0.41988	1049	0.672834
(?)-AMPA hydrobromide	LOPAC	2-A	F-09	638	0.132293	2-B	F-09	1600	0.208071	962	0.250187
1-(5-Isoquinolinylsulfonyl)-3-methylpiperazine dihydrochloride	LOPAC	2-A	F-10	636	0.125993	2-B	F-10	1528	0.0286565	892	-0.0898732
Gabapentin	LOPAC	2-A	F-11	622	0.0818957	2-B	F-11	1585	0.170693	963	0.255045
L-N6-(1-Iminoethyl)lysine hydrochloride	LOPAC	2-A	F-12	628	0.100795	2-B	F-12	1482	-0.0859695	854	-0.274478
Haloperidol	LOPAC	2-A	F-13	617	0.0661465	2-B	F-13	1542	0.0635427	925	0.0704411
p-Iodoclonidine hydrochloride	LOPAC	2-A	F-14	645	0.154342	2-B	F-14	1538	0.0535752	893	-0.0850152
Hydroxytacrine maleate	LOPAC	2-A	F-15	626	0.0944951	2-B	F-15	1501	-0.038624	875	-0.172459
S(-)-IBZM	LOPAC	2-A	F-16	613	0.0535472	2-B	F-16	1304	-0.529523	691	-1.06633
1-(4-Hydroxybenzyl)imidazole-2-thiol	LOPAC	2-A	F-17	622	0.0818957	2-B	F-17	1478	-0.095937	856	-0.264762
Ketoconazole	LOPAC	2-A	F-18	575	-0.0661465	2-B	F-18	1624	0.267876	1049	0.672834
Dopamine hydrochloride	LOPAC	2-A	F-19	591	-0.0157492	2-B	F-19	1353	-0.407421	762	-0.721414
L-701,324	LOPAC	2-A	F-20	578	-0.056697	2-B	F-20	1425	-0.228006	847	-0.308484
BU99006	LOPAC	2-A	F-21	593	-0.00944951	2-B	F-21	1399	-0.292795	806	-0.507662
L-368,899	LOPAC	2-A	F-22	554	-0.132293	2-B	F-22	1487	-0.0735102	933	0.109305
Dihydroouabain	LOPAC	2-A	G-01	564	-0.100795	2-B	G-01	1357	-0.397453	793	-0.570816
(?)-SKF-38393 hydrochloride	LOPAC	2-A	G-02	582	-0.0440977	2-B	G-02	1639	0.305254	1057	0.711698
L-3,4-Dihydroxyphenylalanine methyl ester hydrochloride	LOPAC	2-A	G-03	566	-0.0944951	2-B	G-03	1614	0.242957	1048	0.667976
Propofol	LOPAC	2-A	G-04	600	0.0125993	2-B	G-04	1721	0.509588	1121	1.02261
Dihydroergotamine methanesulfonate	LOPAC	2-A	G-05	544	-0.163791	2-B	G-05	1524	0.018689	980	0.337632
5,7-Dichlorokynurenic acid	LOPAC	2-A	G-06	604	0.0251987	2-B	G-06	1674	0.39247	1070	0.774852
Desipramine hydrochloride	LOPAC	2-A	G-07	558	-0.119694	2-B	G-07	1519	0.00622968	961	0.245329
SCH-28080	LOPAC	2-A	G-08	607	0.0346482	2-B	G-08	1742	0.561917	1135	1.09062
(-)-alpha-Methylnorepinephrine	LOPAC	2-A	G-09	591	-0.0157492	2-B	G-09	1664	0.367551	1073	0.789427
Etazolate hydrochloride	LOPAC	2-A	G-10	573	-0.0724462	2-B	G-10	1716	0.497128	1143	1.12949
2',3'-dideoxycytidine	LOPAC	2-A	G-11	947	1.10559	2-B	G-11	1791	0.684019	844	-0.323058
Edrophonium chloride	LOPAC	2-A	G-12	615	0.0598469	2-B	G-12	1680	0.407421	1065	0.750562
Diethylenetriaminepentaacetic acid	LOPAC	2-A	G-13	634	0.119694	2-B	G-13	1700	0.457258	1066	0.75542
Ethylene glycol-bis(2-aminoethylether)-N,N,N',N'-tetraacetic acid	LOPAC	2-A	G-14	617	0.0661465	2-B	G-14	1796	0.696478	1179	1.30438
Dicyclomine hydrochloride	LOPAC	2-A	G-15	622	0.0818957	2-B	G-15	1742	0.561917	1120	1.01775
Estrone	LOPAC	2-A	G-16	620	0.075596	2-B	G-16	1674	0.39247	1054	0.697124
(Z)-Gugglesterone	LOPAC	2-A	G-17	578	-0.056697	2-B	G-17	1614	0.242957	1036	0.60968
Ergocristine	LOPAC	2-A	G-18	647	0.160642	2-B	G-18	1478	-0.095937	831	-0.386212
DCEBIO	LOPAC	2-A	G-19	585	-0.0346482	2-B	G-19	1460	-0.140791	875	-0.172459
Furegrelate sodium	LOPAC	2-A	G-20	575	-0.0661465	2-B	G-20	1434	-0.205579	859	-0.250187
R(-)-Propylnorapomorphine hydrochloride	LOPAC	2-A	G-21	594	-0.00629967	2-B	G-21	1464	-0.130823	870	-0.196749
Foliosidine	LOPAC	2-A	G-22	529	-0.211039	2-B	G-22	1250	-0.664084	721	-0.920593
Farnesylthiosalicylic acid	LOPAC	2-A	H-01	561	-0.110244	2-B	H-01	1429	-0.218039	868	-0.206465
H-7 dihydrochloride	LOPAC	2-A	H-02	564	-0.100795	2-B	H-02	1438	-0.195612	874	-0.177317
Fluspirilene	LOPAC	2-A	H-03	529	-0.211039	2-B	H-03	1425	-0.228006	896	-0.0704411
Ibudilast	LOPAC	2-A	H-04	613	0.0535472	2-B	H-04	1505	-0.0286565	892	-0.0898732
Guanfacine hydrochloride	LOPAC	2-A	H-05	671	0.236238	2-B	H-05	1705	0.469718	1034	0.599964
Idarubicin	LOPAC	2-A	H-06	3447	8.98018	2-B	H-06	4833	8.26429	1386	2.30998
Genistein	LOPAC	2-A	H-07	682	0.270886	2-B	H-07	1519	0.00622968	837	-0.357064
Isotharine mesylate	LOPAC	2-A	H-08	607	0.0346482	2-B	H-08	1595	0.195612	988	0.376496
Muscimol hydrobromide	LOPAC	2-A	H-09	615	0.0598469	2-B	H-09	1595	0.195612	980	0.337632
(-)-Isoproterenol hydrochloride	LOPAC	2-A	H-10	617	0.0661465	2-B	H-10	1585	0.170693	968	0.279336
DL-Homatropine hydrobromide	LOPAC	2-A	H-11	602	0.018899	2-B	H-11	1528	0.0286565	926	0.0752991
3-Iodo-L-tyrosine	LOPAC	2-A	H-12	634	0.119694	2-B	H-12	1528	0.0286565	894	-0.0801572
Hydralazine hydrochloride	LOPAC	2-A	H-13	607	0.0346482	2-B	H-13	1464	-0.130823	857	-0.259903
R(+)-IAA-94	LOPAC	2-A	H-14	604	0.0251987	2-B	H-14	1629	0.280335	1025	0.556242
Hydrocortisone	LOPAC	2-A	H-15	604	0.0251987	2-B	H-15	1378	-0.345124	774	-0.663118
IB-MECA	LOPAC	2-A	H-16	609	0.0409479	2-B	H-16	1575	0.145774	966	0.26962
Histamine dihydrochloride	LOPAC	2-A	H-17	546	-0.157492	2-B	H-17	1265	-0.626705	719	-0.930309
Ketorolac tris salt	LOPAC	2-A	H-18	591	-0.0157492	2-B	H-18	1261	-0.636673	670	-1.16835
Hydroxyurea	LOPAC	2-A	H-19	551	-0.141743	2-B	H-19	1137	-0.945665	586	-1.57642
loxoprofen	LOPAC	2-A	H-20	577	-0.0598469	2-B	H-20	1273	-0.606771	696	-1.04204
3-Hydroxybenzylhydrazine dihydrochloride	LOPAC	2-A	H-21	587	-0.0283485	2-B	H-21	1231	-0.711429	644	-1.29466
Lomefloxacin hydrochloride	LOPAC	2-A	H-22	536	-0.18899	2-B	H-22	1183	-0.831039	647	-1.28009
Dobutamine hydrochloride	LOPAC	2-A	I-01	529	-0.211039	2-B	I-01	1224	-0.728872	695	-1.0469
GBR-12909 dihydrochloride	LOPAC	2-A	I-02	512	-0.264586	2-B	I-02	1292	-0.559425	780	-0.63397
1,4-Dideoxy-1,4-imino-D-arabinitol	LOPAC	2-A	I-03	539	-0.179541	2-B	I-03	1183	-0.831039	644	-1.29466
Dextrorphan D-tartrate	LOPAC	2-A	I-04	554	-0.132293	2-B	I-04	1242	-0.684019	688	-1.08091
Diphenyleneiodonium chloride	LOPAC	2-A	I-05	716	0.37798	2-B	I-05	1524	0.018689	808	-0.497946
4-Diphenylacetoxy-N-(2-chloroethyl)piperidine hydrochloride	LOPAC	2-A	I-06	765	0.532322	2-B	I-06	1829	0.77871	1064	0.745704
Mock	LOPAC	2-A	I-07	554	-0.132293	2-B	I-07	1416	-0.250433	862	-0.235613
S(-)-DS 121 hydrochloride	LOPAC	2-A	I-08	564	-0.100795	2-B	I-08	1460	-0.140791	896	-0.0704411
Dilazep hydrochloride	LOPAC	2-A	I-09	585	-0.0346482	2-B	I-09	1438	-0.195612	853	-0.279336
7-Cyclopentyl-5-(4-phenoxy)phenyl-7H-pyrrolo[2,3-d]pyrimidin-4-ylamine	LOPAC	2-A	I-10	551	-0.141743	2-B	I-10	1353	-0.407421	802	-0.527094
Diacylglycerol Kinase Inhibitor II	LOPAC	2-A	I-11	613	0.0535472	2-B	I-11	1561	0.110888	948	0.182175
Efaroxan hydrochloride	LOPAC	2-A	I-12	624	0.0881954	2-B	I-12	1469	-0.118364	845	-0.3182
Diclofenac sodium	LOPAC	2-A	I-13	594	-0.00629967	2-B	I-13	1482	-0.0859695	888	-0.109305
(?)-Epinephrine hydrochloride	LOPAC	2-A	I-14	573	-0.0724462	2-B	I-14	1478	-0.095937	905	-0.0267191
3,4-Dichloroisocoumarin	LOPAC	2-A	I-15	577	-0.0598469	2-B	I-15	1528	0.0286565	951	0.196749
Methyl beta-carboline-3-carboxylate	LOPAC	2-A	I-16	593	-0.00944951	2-B	I-16	1447	-0.173185	854	-0.274478
Danazol	LOPAC	2-A	I-17	617	0.0661465	2-B	I-17	1674	0.39247	1057	0.711698
Felbamate	LOPAC	2-A	I-18	573	-0.0724462	2-B	I-18	1412	-0.2604	839	-0.347348
1-Deoxynojirimycin hydrochloride	LOPAC	2-A	I-19	570	-0.0818957	2-B	I-19	1312	-0.509588	742	-0.818575
Fiduxosin hydrochloride	LOPAC	2-A	I-20	473	-0.38743	2-B	I-20	1187	-0.821071	714	-0.954599
R(-)-2,10,11-Trihydroxyaporphine hybrobromide	LOPAC	2-A	I-21	626	0.0944951	2-B	I-21	1473	-0.108396	847	-0.308484
Fusaric acid	LOPAC	2-A	I-22	526	-0.220488	2-B	I-22	1269	-0.616738	743	-0.813717
Flunarizine dihydrochloride	LOPAC	2-A	J-01	568	-0.0881954	2-B	J-01	1357	-0.397453	789	-0.590248
Hexahydro-sila-difenidol hydrochloride, p-fluoro analog	LOPAC	2-A	J-02	577	-0.0598469	2-B	J-02	1533	0.0411159	956	0.221039
cis-(Z)-Flupenthixol dihydrochloride	LOPAC	2-A	J-03	539	-0.179541	2-B	J-03	1420	-0.240466	881	-0.143311
Imidazole-4-acetic acid hydrochloride	LOPAC	2-A	J-04	630	0.107094	2-B	J-04	1496	-0.0510834	866	-0.216181
L-Glutamic acid hydrochloride	LOPAC	2-A	J-05	605	0.0283485	2-B	J-05	1514	-0.00622968	909	-0.00728701
2-Iodomelatonin	LOPAC	2-A	J-06	611	0.0472475	2-B	J-06	1580	0.158234	969	0.284194
GW7647	LOPAC	2-A	J-07	613	0.0535472	2-B	J-07	1391	-0.31273	778	-0.643686
Isoliquiritigenin	LOPAC	2-A	J-08	655	0.18584	2-B	J-08	1473	-0.108396	818	-0.449366
Guanabenz acetate	LOPAC	2-A	J-09	596	0	2-B	J-09	1328	-0.469718	732	-0.867155
1-(5-Isoquinolinylsulfonyl)-2-methylpiperazine dihydrochloride	LOPAC	2-A	J-10	585	-0.0346482	2-B	J-10	1258	-0.644149	673	-1.15378
(?)-Vanillylmandelic acid	LOPAC	2-A	J-11	638	0.132293	2-B	J-11	1473	-0.108396	835	-0.36678
L-N5-(1-Iminoethyl)ornithine hydrochloride	LOPAC	2-A	J-12	661	0.204739	2-B	J-12	1434	-0.205579	773	-0.667976
4-Imidazolemethanol hydrochloride	LOPAC	2-A	J-13	609	0.0409479	2-B	J-13	1469	-0.118364	860	-0.245329
Indatraline hydrochloride	LOPAC	2-A	J-14	515	-0.255137	2-B	J-14	1425	-0.228006	910	-0.002429
Lithium Chloride	LOPAC	2-A	J-15	600	0.0125993	2-B	J-15	1501	-0.038624	901	-0.0461511
Indomethacin morpholinylamide	LOPAC	2-A	J-16	617	0.0661465	2-B	J-16	1505	-0.0286565	888	-0.109305
Harmane	LOPAC	2-A	J-17	613	0.0535472	2-B	J-17	1425	-0.228006	812	-0.478514
Ketoprofen	LOPAC	2-A	J-18	617	0.0661465	2-B	J-18	1469	-0.118364	852	-0.284194
(+)-Hydrastine	LOPAC	2-A	J-19	568	-0.0881954	2-B	J-19	1460	-0.140791	892	-0.0898732
Labetalol hydrochloride	LOPAC	2-A	J-20	568	-0.0881954	2-B	J-20	1438	-0.195612	870	-0.196749
Serotonin hydrochloride	LOPAC	2-A	J-21	563	-0.103945	2-B	J-21	1349	-0.417388	786	-0.604822
Lamotrigine	LOPAC	2-A	J-22	561	-0.110244	2-B	J-22	1420	-0.240466	859	-0.250187
Dihydrokainic acid	LOPAC	2-A	K-01	593	-0.00944951	2-B	K-01	1460	-0.140791	867	-0.211323
R(+)-SCH-23390 hydrochloride	LOPAC	2-A	K-02	580	-0.0503974	2-B	K-02	1451	-0.163218	871	-0.191891
2,4-Dinitrophenyl 2-fluoro-2-deoxy-beta-D-glucopyranoside	LOPAC	2-A	K-03	626	0.0944951	2-B	K-03	1491	-0.0635427	865	-0.221039
R(+)-Butylindazone	LOPAC	2-A	K-04	638	0.132293	2-B	K-04	1456	-0.150758	818	-0.449366
Diphenhydramine hydrochloride	LOPAC	2-A	K-05	598	0.00629967	2-B	K-05	1496	-0.0510834	898	-0.0607251
1,10-Diaminodecane	LOPAC	2-A	K-06	609	0.0409479	2-B	K-06	1429	-0.218039	820	-0.43965
5,5-Diphenylhydantoin	LOPAC	2-A	K-07	622	0.0818957	2-B	K-07	1365	-0.377518	743	-0.813717
Vanillic acid diethylamide	LOPAC	2-A	K-08	647	0.160642	2-B	K-08	1501	-0.038624	854	-0.274478
Mock	LOPAC	2-A	K-09	622	0.0818957	2-B	K-09	1416	-0.250433	794	-0.565958
Emetine dihydrochloride hydrate	LOPAC	2-A	K-10	908	0.982749	2-B	K-10	1265	-0.626705	357	-2.68891
Dihydrexidine hydrochloride	LOPAC	2-A	K-11	667	0.223638	2-B	K-11	1619	0.255417	952	0.201607
Ellipticine	LOPAC	2-A	K-12	1835	3.90265	2-B	K-12	2391	2.17914	556	-1.72216
DL-erythro-Dihydrosphingosine	LOPAC	2-A	K-13	593	-0.00944951	2-B	K-13	1349	-0.417388	756	-0.750562
Ethosuximide	LOPAC	2-A	K-14	638	0.132293	2-B	K-14	1695	0.444799	1057	0.711698
DBO-83	LOPAC	2-A	K-15	605	0.0283485	2-B	K-15	1542	0.0635427	937	0.128737
N-Methyl-beta-carboline-3-carboxamide	LOPAC	2-A	K-16	836	0.75596	2-B	K-16	1747	0.574376	911	0.002429
N,N-Dihexyl-2-(4-fluorophenyl)indole-3-acetamide	LOPAC	2-A	K-17	624	0.0881954	2-B	K-17	1705	0.469718	1081	0.828291
Fusidic acid sodium	LOPAC	2-A	K-18	573	-0.0724462	2-B	K-18	1552	0.0884614	979	0.332774
L-3,4-Dihydroxyphenylalanine	LOPAC	2-A	K-19	584	-0.037798	2-B	K-19	1478	-0.095937	894	-0.0801572
Furosemide	LOPAC	2-A	K-20	600	0.0125993	2-B	K-20	1420	-0.240466	820	-0.43965
R(-)-2,10,11-Trihydroxy-N-propylnoraporphine hydrobromide	LOPAC	2-A	K-21	643	0.148042	2-B	K-21	1505	-0.0286565	862	-0.235613
5-Fluorouracil	LOPAC	2-A	K-22	497	-0.311834	2-B	K-22	1124	-0.978059	627	-1.37725
5-fluoro-5'-deoxyuridine	LOPAC	2-A	L-01	556	-0.125993	2-B	L-01	1438	-0.195612	882	-0.138453
Histamine, R(-)-alpha-methyl-, dihydrochloride	LOPAC	2-A	L-02	596	0	2-B	L-02	1639	0.305254	1043	0.643686
Furafylline	LOPAC	2-A	L-03	596	0	2-B	L-03	1721	0.509588	1125	1.04204
Indirubin-3'-oxime	LOPAC	2-A	L-04	507	-0.280335	2-B	L-04	900	-1.53624	393	-2.51402
Ganciclovir	LOPAC	2-A	L-05	607	0.0346482	2-B	L-05	1659	0.355092	1052	0.687408
SB 228357	LOPAC	2-A	L-06	580	-0.0503974	2-B	L-06	1659	0.355092	1079	0.818575
alpha-Guanidinoglutaric acid	LOPAC	2-A	L-07	593	-0.00944951	2-B	L-07	1619	0.255417	1026	0.5611
(?)-Ibuprofen	LOPAC	2-A	L-08	611	0.0472475	2-B	L-08	1566	0.123348	955	0.216181
gamma-D-Glutamylaminomethylsulfonic acid	LOPAC	2-A	L-09	604	0.0251987	2-B	L-09	1624	0.267876	1020	0.531952
Indomethacin	LOPAC	2-A	L-10	653	0.179541	2-B	L-10	1595	0.195612	942	0.153027
6-Hydroxymelatonin	LOPAC	2-A	L-11	643	0.148042	2-B	L-11	1634	0.292795	991	0.39107
Ivermectin	LOPAC	2-A	L-12	578	-0.056697	2-B	L-12	1700	0.457258	1122	1.02747
Hexamethonium dichloride	LOPAC	2-A	L-13	617	0.0661465	2-B	L-13	1649	0.330173	1032	0.590248
Iofetamine hydrochloride	LOPAC	2-A	L-14	604	0.0251987	2-B	L-14	1639	0.305254	1035	0.604822
Hydrochlorothiazide	LOPAC	2-A	L-15	617	0.0661465	2-B	L-15	1690	0.43234	1073	0.789427
3-(1H-Imidazol-4-yl)propyl di(p-fluorophenyl)methyl ether hydrochloride	LOPAC	2-A	L-16	620	0.075596	2-B	L-16	1644	0.317714	1024	0.551384
NG-Hydroxy-L-arginine acetate	LOPAC	2-A	L-17	617	0.0661465	2-B	L-17	1742	0.561917	1125	1.04204
K 185	LOPAC	2-A	L-18	604	0.0251987	2-B	L-18	1758	0.601787	1154	1.18293
(?)-7-Hydroxy-DPAT hydrobromide	LOPAC	2-A	L-19	580	-0.0503974	2-B	L-19	1556	0.0984289	976	0.3182
L-162,313	LOPAC	2-A	L-20	531	-0.204739	2-B	L-20	1464	-0.130823	933	0.109305
L-165,041	LOPAC	2-A	L-21	541	-0.173241	2-B	L-21	1469	-0.118364	928	0.0850152
alpha-Lobeline hydrochloride	LOPAC	2-A	L-22	536	-0.18899	2-B	L-22	1456	-0.150758	920	0.0461511
Decamethonium dibromide	LOPAC	2-A	M-01	551	-0.141743	2-B	M-01	1552	0.0884614	1001	0.43965
(?)-DOI hydrochloride	LOPAC	2-A	M-02	591	-0.0157492	2-B	M-02	1705	0.469718	1114	0.988605
D-ribofuranosylbenzimidazole	LOPAC	2-A	M-03	544	-0.163791	2-B	M-03	1434	-0.205579	890	-0.0995892
Eliprodil	LOPAC	2-A	M-04	585	-0.0346482	2-B	M-04	1542	0.0635427	957	0.225897
2,3-Butanedione	LOPAC	2-A	M-05	561	-0.110244	2-B	M-05	1561	0.110888	1000	0.434792
Dihydro-beta-erythroidine hydrobromide	LOPAC	2-A	M-06	571	-0.0787459	2-B	M-06	1685	0.41988	1114	0.988605
N^G,N^G-Dimethylarginine hydrochloride	LOPAC	2-A	M-07	580	-0.0503974	2-B	M-07	1505	-0.0286565	925	0.0704411
Epibestatin hydrochloride	LOPAC	2-A	M-08	582	-0.0440977	2-B	M-08	1514	-0.00622968	932	0.104447
1,7-Dimethylxanthine	LOPAC	2-A	M-09	609	0.0409479	2-B	M-09	1547	0.0760021	938	0.133595
5'-N-Ethylcarboxamidoadenosine	LOPAC	2-A	M-10	568	-0.0881954	2-B	M-10	1425	-0.228006	857	-0.259903
N-Methyldopamine hydrochloride	LOPAC	2-A	M-11	605	0.0283485	2-B	M-11	1416	-0.250433	811	-0.483372
Ebselen	LOPAC	2-A	M-12	615	0.0598469	2-B	M-12	1510	-0.0161972	895	-0.0752991
R-(-)-Desmethyldeprenyl hydrochloride	LOPAC	2-A	M-13	589	-0.0220488	2-B	M-13	1487	-0.0735102	898	-0.0607251
Endothall	LOPAC	2-A	M-14	611	0.0472475	2-B	M-14	1575	0.145774	964	0.259903
7,7-Dimethyl-(5Z,8Z)-eicosadienoic acid	LOPAC	2-A	M-15	605	0.0283485	2-B	M-15	1585	0.170693	980	0.337632
Methyl 6,7-dimethoxy-4-ethyl-beta-carboline-3-carboxylate	LOPAC	2-A	M-16	563	-0.103945	2-B	M-16	1429	-0.218039	866	-0.216181
(R,R)-cis-Diethyl tetrahydro-2,8-chrysenediol	LOPAC	2-A	M-17	563	-0.103945	2-B	M-17	1370	-0.365059	807	-0.502804
Fenoterol hydrobromide	LOPAC	2-A	M-18	561	-0.110244	2-B	M-18	1408	-0.270368	847	-0.308484
Dipyridamole	LOPAC	2-A	M-19	551	-0.141743	2-B	M-19	1464	-0.130823	913	0.012145
p-Fluoro-L-phenylalanine	LOPAC	2-A	M-20	570	-0.0818957	2-B	M-20	1447	-0.173185	877	-0.162743
Dipropyldopamine hydrobromide	LOPAC	2-A	M-21	584	-0.037798	2-B	M-21	1378	-0.345124	794	-0.565958
Flecainide acetate	LOPAC	2-A	M-22	536	-0.18899	2-B	M-22	1416	-0.250433	880	-0.148169
Flupirtine maleate	LOPAC	2-A	N-01	568	-0.0881954	2-B	N-01	1619	0.255417	1051	0.68255
5-hydroxydecanoic acid sodium	LOPAC	2-A	N-02	593	-0.00944951	2-B	N-02	1716	0.497128	1123	1.03233
FPL 64176	LOPAC	2-A	N-03	594	-0.00629967	2-B	N-03	1807	0.723888	1213	1.46955
NSC 95397	LOPAC	2-A	N-04	3953	10.574	2-B	N-04	3893	5.92193	-60	-4.7147
L-Glutamine	LOPAC	2-A	N-05	640	0.138593	2-B	N-05	1556	0.0984289	916	0.0267191
IMID-4F hydrochloride	LOPAC	2-A	N-06	632	0.113394	2-B	N-06	1590	0.183153	958	0.230755
Gallamine triethiodide	LOPAC	2-A	N-07	602	0.018899	2-B	N-07	1469	-0.118364	867	-0.211323
IIK7	LOPAC	2-A	N-08	665	0.217339	2-B	N-08	1478	-0.095937	813	-0.473656
Glipizide	LOPAC	2-A	N-09	630	0.107094	2-B	N-09	1552	0.0884614	922	0.0558671
Imipramine hydrochloride	LOPAC	2-A	N-10	628	0.100795	2-B	N-10	1442	-0.185644	814	-0.468798
Hexamethonium bromide	LOPAC	2-A	N-11	649	0.166941	2-B	N-11	1429	-0.218039	780	-0.63397
Imiloxan hydrochloride	LOPAC	2-A	N-12	630	0.107094	2-B	N-12	1209	-0.76625	579	-1.61043
Hydrocortisone 21-hemisuccinate sodium	LOPAC	2-A	N-13	645	0.154342	2-B	N-13	1501	-0.038624	856	-0.264762
ICI 204,448 hydrochloride	LOPAC	2-A	N-14	645	0.154342	2-B	N-14	1614	0.242957	969	0.284194
SB 218795	LOPAC	2-A	N-15	611	0.0472475	2-B	N-15	1460	-0.140791	849	-0.298768
Isonipecotic acid	LOPAC	2-A	N-16	600	0.0125993	2-B	N-16	1528	0.0286565	928	0.0850152
Retinoic acid p-hydroxyanilide	LOPAC	2-A	N-17	618	0.0692964	2-B	N-17	1408	-0.270368	790	-0.58539
Ketotifen fumarate	LOPAC	2-A	N-18	624	0.0881954	2-B	N-18	1391	-0.31273	767	-0.697124
MHPG sulfate potassium	LOPAC	2-A	N-19	628	0.100795	2-B	N-19	1349	-0.417388	721	-0.920593
Lidocaine N-methyl hydrochloride	LOPAC	2-A	N-20	622	0.0818957	2-B	N-20	1374	-0.355092	752	-0.769994
5-Hydroxy-L-tryptophan	LOPAC	2-A	N-21	647	0.160642	2-B	N-21	1378	-0.345124	731	-0.872013
Loperamide hydrochloride	LOPAC	2-A	N-22	561	-0.110244	2-B	N-22	1246	-0.674051	685	-1.09548
P1,P4-Di(adenosine-5')tetraphosphate triammonium	LOPAC	2-A	O-01	688	0.289785	2-B	O-01	1337	-0.447291	649	-1.27037
(?)-2,3-Dichloro-alpha-methylbenzylamine hydrochloride	LOPAC	2-A	O-02	587	-0.0283485	2-B	O-02	1324	-0.479685	737	-0.842865
Dequalinium analog, C-14 linker	LOPAC	2-A	O-03	528	-0.214189	2-B	O-03	1124	-0.978059	596	-1.52784
3,5-Dinitrocatechol	LOPAC	2-A	O-04	520	-0.239387	2-B	O-04	1324	-0.479685	804	-0.517378
N,N,N',N'-Tetramethylazodicarboxamide	LOPAC	2-A	O-05	593	-0.00944951	2-B	O-05	1316	-0.49962	723	-0.910877
Mock	LOPAC	2-A	O-06	541	-0.173241	2-B	O-06	1328	-0.469718	787	-0.599964
Clodronic acid	LOPAC	2-A	O-07	582	-0.0440977	2-B	O-07	1300	-0.53949	718	-0.935167
Etodolac	LOPAC	2-A	O-08	575	-0.0661465	2-B	O-08	1341	-0.437323	766	-0.701982
2,3-Dimethoxy-1,4-naphthoquinone	LOPAC	2-A	O-09	575	-0.0661465	2-B	O-09	1382	-0.335157	807	-0.502804
E-64	LOPAC	2-A	O-10	566	-0.0944951	2-B	O-10	1349	-0.417388	783	-0.619396
1,1-Dimethyl-4-phenyl-piperazinium iodide	LOPAC	2-A	O-11	551	-0.141743	2-B	O-11	1285	-0.576868	734	-0.857439
rac-2-Ethoxy-3-hexadecanamido-1-propylphosphocholine	LOPAC	2-A	O-12	556	-0.125993	2-B	O-12	1386	-0.325189	830	-0.39107
2,2'-Bipyridyl	LOPAC	2-A	O-13	573	-0.0724462	2-B	O-13	1277	-0.596803	704	-1.00318
Emodin	LOPAC	2-A	O-14	659	0.19844	2-B	O-14	1434	-0.205579	775	-0.65826
(?) trans-U-50488 methanesulfonate	LOPAC	2-A	O-15	534	-0.19529	2-B	O-15	1296	-0.549458	762	-0.721414
(-)-Eseroline fumarate	LOPAC	2-A	O-16	575	-0.0661465	2-B	O-16	1403	-0.282827	828	-0.400786
SP600125	LOPAC	2-A	O-17	604	0.0251987	2-B	O-17	1250	-0.664084	646	-1.28494
S-(+)-Fluoxetine hydrochloride	LOPAC	2-A	O-18	520	-0.239387	2-B	O-18	1269	-0.616738	749	-0.784569
Doxazosin mesylate	LOPAC	2-A	O-19	520	-0.239387	2-B	O-19	1365	-0.377518	845	-0.3182
Fluphenazine dihydrochloride	LOPAC	2-A	O-20	521	-0.236238	2-B	O-20	1235	-0.701462	714	-0.954599
(?)-Butaclamol hydrochloride	LOPAC	2-A	O-21	518	-0.245687	2-B	O-21	1353	-0.407421	835	-0.36678
Fenoldopam bromide	LOPAC	2-A	O-22	539	-0.179541	2-B	O-22	1345	-0.427356	806	-0.507662
Flutamide	LOPAC	2-A	P-01	594	-0.00629967	2-B	P-01	1434	-0.205579	840	-0.34249
R-(+)-8-Hydroxy-DPAT hydrobromide	LOPAC	2-A	P-02	578	-0.056697	2-B	P-02	1469	-0.118364	891	-0.0947312
Fluoxetine hydrochloride	LOPAC	2-A	P-03	543	-0.166941	2-B	P-03	1292	-0.559425	749	-0.784569
Imazodan	LOPAC	2-A	P-04	553	-0.135443	2-B	P-04	1473	-0.108396	920	0.0461511
Guanidinyl-naltrindole di-trifluoroacetate	LOPAC	2-A	P-05	547	-0.154342	2-B	P-05	1399	-0.292795	852	-0.284194
S(+)-Isoproterenol (+)-bitartrate	LOPAC	2-A	P-06	520	-0.239387	2-B	P-06	1386	-0.325189	866	-0.216181
GBR-12935 dihydrochloride	LOPAC	2-A	P-07	523	-0.229938	2-B	P-07	1425	-0.228006	902	-0.0412931
(?)-Isoproterenol hydrochloride	LOPAC	2-A	P-08	504	-0.289785	2-B	P-08	1399	-0.292795	895	-0.0752991
GYKI 52466 hydrochloride	LOPAC	2-A	P-09	541	-0.173241	2-B	P-09	1690	0.43234	1149	1.15864
Isoxanthopterin	LOPAC	2-A	P-10	521	-0.236238	2-B	P-10	1391	-0.31273	870	-0.196749
4-Hydroxy-3-methoxyphenylacetic acid	LOPAC	2-A	P-11	539	-0.179541	2-B	P-11	1316	-0.49962	777	-0.648544
CR 2945	LOPAC	2-A	P-12	526	-0.220488	2-B	P-12	1349	-0.417388	823	-0.425076
6-Hydroxy-DL-DOPA	LOPAC	2-A	P-13	575	-0.0661465	2-B	P-13	1324	-0.479685	749	-0.784569
ICI 118,551 hydrochloride	LOPAC	2-A	P-14	536	-0.18899	2-B	P-14	1337	-0.447291	801	-0.531952
Hispidin	LOPAC	2-A	P-15	564	-0.100795	2-B	P-15	1353	-0.407421	789	-0.590248
JWH-015	LOPAC	2-A	P-16	538	-0.18269	2-B	P-16	1425	-0.228006	887	-0.114163
HE-NECA	LOPAC	2-A	P-17	523	-0.229938	2-B	P-17	1324	-0.479685	801	-0.531952
Kynurenic acid	LOPAC	2-A	P-18	533	-0.19844	2-B	P-18	1300	-0.53949	767	-0.697124
5-Hydroxyindolacetic acid	LOPAC	2-A	P-19	561	-0.110244	2-B	P-19	1250	-0.664084	689	-1.07605
beta-Lapachone	LOPAC	2-A	P-20	585	-0.0346482	2-B	P-20	1289	-0.566901	704	-1.00318
Hydroxylamine hydrochloride	LOPAC	2-A	P-21	566	-0.0944951	2-B	P-21	1258	-0.644149	692	-1.06148
Lonidamine	LOPAC	2-A	P-22	605	0.0283485	2-B	P-22	1300	-0.53949	695	-1.0469
Leflunomide	LOPAC	3-A	A-01	659	0.0922427	3-B	A-01	1227	0	568	-0.130995
MDL 28170	LOPAC	3-A	A-02	638	0.0425736	3-B	A-02	1316	0.291444	678	0.402688
LFM-A13	LOPAC	3-A	A-03	678	0.137182	3-B	A-03	1614	1.26729	936	1.65442
Mifepristone	LOPAC	3-A	A-04	690	0.165564	3-B	A-04	1277	0.163732	587	-0.0388133
LY-53,857 maleate	LOPAC	3-A	A-05	618	-0.0047304	3-B	A-05	1292	0.212852	674	0.383281
Minocycline hydrochloride	LOPAC	3-A	A-06	571	-0.115895	3-B	A-06	1148	-0.258697	577	-0.08733
L-750,667 trihydrochloride	LOPAC	3-A	A-07	573	-0.111164	3-B	A-07	1487	0.851408	914	1.54768
(-)-MK-801 hydrogen maleate	LOPAC	3-A	A-08	596	-0.0567648	3-B	A-08	1273	0.150634	677	0.397836
4-Methylpyrazole hydrochloride	LOPAC	3-A	A-09	587	-0.0780515	3-B	A-09	1391	0.537042	804	1.014
Methiothepin mesylate	LOPAC	3-A	A-10	558	-0.146642	3-B	A-10	1341	0.37331	783	0.912113
Mock	LOPAC	3-A	A-11	643	0.0543996	3-B	A-11	1456	0.749894	813	1.05766
MDL 105,519	LOPAC	3-A	A-12	605	-0.035478	3-B	A-12	1464	0.776091	859	1.28084
Molsidomine	LOPAC	3-A	A-13	501	-0.281459	3-B	A-13	1386	0.520669	885	1.40698
nor-Binaltorphimine dihydrochloride	LOPAC	3-A	A-14	596	-0.0567648	3-B	A-14	1429	0.661479	833	1.1547
Metergoline	LOPAC	3-A	A-15	582	-0.0898775	3-B	A-15	1412	0.60581	830	1.14014
NCS-356	LOPAC	3-A	A-16	630	0.023652	3-B	A-16	1460	0.762993	830	1.14014
Meclofenamic acid sodium	LOPAC	3-A	A-17	387	-0.551091	3-B	A-17	1416	0.618908	1029	2.10562
Mock	LOPAC	3-A	A-18	617	-0.0070956	3-B	A-18	1391	0.537042	774	0.868448
(?)-Metoprolol (+)-tartrate	LOPAC	3-A	A-19	570	-0.11826	3-B	A-19	1403	0.576338	833	1.1547
Nicardipine hydrochloride	LOPAC	3-A	A-20	573	-0.111164	3-B	A-20	1505	0.910352	932	1.63501
MRS 1754	LOPAC	3-A	A-21	622	0.0047304	3-B	A-21	1469	0.792465	847	1.22262
NF 023	LOPAC	3-A	A-22	613	-0.0165564	3-B	A-22	1478	0.821936	865	1.30995
Nitrendipine	LOPAC	3-A	B-01	624	0.00946079	3-B	B-01	1412	0.60581	788	0.936371
Pirenzepine dihydrochloride	LOPAC	3-A	B-02	659	0.0922427	3-B	B-02	1382	0.50757	723	0.621013
Naloxone benzoylhydrazone	LOPAC	3-A	B-03	641	0.0496692	3-B	B-03	1391	0.537042	750	0.752008
1,3-PBIT dihydrobromide	LOPAC	3-A	B-04	655	0.0827819	3-B	B-04	1473	0.805563	818	1.08192
Olomoucine	LOPAC	3-A	B-05	578	-0.0993383	3-B	B-05	1277	0.163732	699	0.504573
(?)-cis-Piperidine-2,3-dicarboxylic acid	LOPAC	3-A	B-06	617	-0.0070956	3-B	B-06	1370	0.468275	753	0.766563
Orphenadrine hydrochloride	LOPAC	3-A	B-07	587	-0.0780515	3-B	B-07	1395	0.550141	808	1.0334
Piribedil maleate	LOPAC	3-A	B-08	622	0.0047304	3-B	B-08	1349	0.399507	727	0.64042
(?)-Octoclothepin maleate	LOPAC	3-A	B-09	596	-0.0567648	3-B	B-09	1320	0.304542	724	0.625865
Procaine hydrochloride	LOPAC	3-A	B-10	604	-0.0378432	3-B	B-10	1357	0.425704	753	0.766563
O-Phospho-L-serine	LOPAC	3-A	B-11	626	0.0141912	3-B	B-11	1341	0.37331	715	0.5822
Phaclofen	LOPAC	3-A	B-12	643	0.0543996	3-B	B-12	1605	1.23782	962	1.78056
Pancuronium bromide	LOPAC	3-A	B-13	370	-0.5913	3-B	B-13	1365	0.451901	995	1.94067
Pregnenolone sulfate sodium	LOPAC	3-A	B-14	472	-0.350049	3-B	B-14	1438	0.690951	966	1.79997
Pentolinium di[L(+)-tartrate]	LOPAC	3-A	B-15	423	-0.465944	3-B	B-15	1514	0.939824	1091	2.40643
VER-3323 hemifumarate salt	LOPAC	3-A	C-01	571	-0.115895	3-B	C-01	1165	-0.203028	594	-0.00485166
Myricetin	LOPAC	3-A	C-02	647	0.0638604	3-B	C-02	1231	0.0130986	584	-0.0533683
L-alpha-Methyl-p-tyrosine	LOPAC	3-A	C-04	634	0.0331128	3-B	C-04	1261	0.111338	627	0.155253
Lorglumide sodium	LOPAC	3-A	C-05	547	-0.172659	3-B	C-05	1289	0.203028	742	0.713195
Maprotiline hydrochloride	LOPAC	3-A	C-06	528	-0.217598	3-B	C-06	1180	-0.153908	652	0.276545
Linopirdine	LOPAC	3-A	C-07	547	-0.172659	3-B	C-07	1265	0.124437	718	0.596755
2-Methyl-5-hydroxytryptamine maleate	LOPAC	3-A	C-08	441	-0.423371	3-B	C-08	1242	0.0491197	801	0.999443
Nocodazole	LOPAC	3-A	C-09	528	-0.217598	3-B	C-09	1273	0.150634	745	0.72775
2-Methylthioadenosine diphosphate trisodium	LOPAC	3-A	C-10	476	-0.340589	3-B	C-10	1289	0.203028	813	1.05766
Metaproterenol hemisulfate	LOPAC	3-A	C-11	368	-0.59603	3-B	C-11	1281	0.176831	913	1.54283
Metrifudil	LOPAC	3-A	C-12	341	-0.65989	3-B	C-12	1308	0.265246	967	1.80482
3-Methyl-6-(3-[trifluoromethyl]phenyl)-1,2,4-triazolo[4,3-b]pyridazine	LOPAC	3-A	C-13	299	-0.759229	3-B	C-13	1165	-0.203028	866	1.3148
Neostigmine bromide	LOPAC	3-A	C-14	274	-0.818359	3-B	C-14	1205	-0.0720422	931	1.63016
(-)-cis-(1S,2R)-U-50488 tartrate	LOPAC	3-A	C-15	256	-0.860932	3-B	C-15	1337	0.360211	1081	2.35791
S-Nitrosoglutathione	LOPAC	3-A	C-16	699	0.186851	3-B	C-16	1265	0.124437	566	-0.140698
Milrinone	LOPAC	3-A	C-17	649	0.0685908	3-B	C-17	1296	0.225951	647	0.252287
NG-Nitro-L-arginine	LOPAC	3-A	C-18	640	0.047304	3-B	C-18	1296	0.225951	656	0.295952
6-Methyl-2-(phenylethynyl)pyridine hydrochloride	LOPAC	3-A	C-19	690	0.165564	3-B	C-19	1361	0.438803	671	0.368726
Nifedipine	LOPAC	3-A	C-20	688	0.160833	3-B	C-20	1273	0.150634	585	-0.0485166
2-methoxyestradiol	LOPAC	3-A	C-21	696	0.179755	3-B	C-21	1107	-0.392958	411	-0.892706
Nimustine hydrochloride	LOPAC	3-A	C-22	605	-0.035478	3-B	C-22	1227	0	622	0.130995
Nimodipine	LOPAC	3-A	D-01	671	0.120625	3-B	D-01	1353	0.412606	682	0.422095
Putrescine dihydrochloride	LOPAC	3-A	D-02	789	0.399719	3-B	D-02	1332	0.343838	543	-0.252287
NS-1619	LOPAC	3-A	D-03	714	0.222329	3-B	D-03	1239	0.0392958	525	-0.339616
Protoporphyrin IX disodium	LOPAC	3-A	D-04	1060	1.04069	3-B	D-04	2079	2.79	1019	2.05711
Oleic Acid	LOPAC	3-A	D-05	663	0.101704	3-B	D-05	1304	0.252148	641	0.223177
Protriptyline hydrochloride	LOPAC	3-A	D-06	669	0.115895	3-B	D-06	1258	0.101514	589	-0.02911
Oligomycin A	LOPAC	3-A	D-07	729	0.257807	3-B	D-07	1412	0.60581	683	0.426946
Paromomycin sulfate	LOPAC	3-A	D-08	705	0.201042	3-B	D-08	1403	0.576338	698	0.499721
Progesterone	LOPAC	3-A	D-09	622	0.0047304	3-B	D-09	1464	0.776091	842	1.19836
2-Phenylaminoadenosine	LOPAC	3-A	D-10	680	0.141912	3-B	D-10	1345	0.386408	665	0.339616
(?)-Propranolol hydrochloride	LOPAC	3-A	D-11	604	-0.0378432	3-B	D-11	1250	0.0753169	646	0.247435
(?)-Pindobind	LOPAC	3-A	D-12	638	0.0425736	3-B	D-12	1292	0.212852	654	0.286248
3-alpha,21-Dihydroxy-5-alpha-pregnan-20-one	LOPAC	3-A	D-13	584	-0.0851471	3-B	D-13	1254	0.0884155	670	0.363875
PPADS	LOPAC	3-A	D-14	620	0	3-B	D-14	1158	-0.225951	538	-0.276545
1-Phenyl-3-(2-thiazolyl)-2-thiourea	LOPAC	3-A	D-15	641	0.0496692	3-B	D-15	1057	-0.55669	416	-0.868448
SU 6656	LOPAC	3-A	D-16	573	-0.111164	3-B	D-16	1090	-0.448627	517	-0.37843
Promethazine hydrochloride	LOPAC	3-A	D-17	604	-0.0378432	3-B	D-17	1180	-0.153908	576	-0.0921816
Quazinone	LOPAC	3-A	D-18	663	0.101704	3-B	D-18	1194	-0.108063	531	-0.310507
Piroxicam	LOPAC	3-A	D-19	657	0.0875123	3-B	D-19	1155	-0.235775	498	-0.470611
Raloxifene hydrochloride	LOPAC	3-A	D-20	547	-0.172659	3-B	D-20	1032	-0.638556	485	-0.533683
Phenelzine sulfate	LOPAC	3-A	D-21	611	-0.0212868	3-B	D-21	1258	0.101514	647	0.252287
Rottlerin	LOPAC	3-A	D-22	684	0.151373	3-B	D-22	1187	-0.130986	503	-0.446353
Lidocaine hydrochloride	LOPAC	3-A	E-01	673	0.125356	3-B	E-01	1158	-0.225951	485	-0.533683
NG-Monomethyl-L-arginine acetate	LOPAC	3-A	E-02	667	0.111164	3-B	E-02	1194	-0.108063	527	-0.329913
L-655,240	LOPAC	3-A	E-03	705	0.201042	3-B	E-03	1120	-0.350387	415	-0.8733
Monastrol	LOPAC	3-A	E-04	707	0.205772	3-B	E-04	1187	-0.130986	480	-0.557941
LY-278,584 maleate	LOPAC	3-A	E-05	696	0.179755	3-B	E-05	1176	-0.167007	480	-0.557941
H-8 dihydrochloride	LOPAC	3-A	E-06	667	0.111164	3-B	E-06	1041	-0.609084	374	-1.07222
L-741,626	LOPAC	3-A	E-07	663	0.101704	3-B	E-07	1158	-0.225951	495	-0.485166
alpha-Methyl-5-hydroxytryptamine maleate	LOPAC	3-A	E-08	720	0.23652	3-B	E-08	1107	-0.392958	387	-1.00915
N-omega-Methyl-5-hydroxytryptamine oxalate salt	LOPAC	3-A	E-09	688	0.160833	3-B	E-09	1113	-0.37331	425	-0.824783
Mesulergine hydrochloride	LOPAC	3-A	E-10	649	0.0685908	3-B	E-10	1209	-0.0589436	560	-0.169808
Mianserin hydrochloride	LOPAC	3-A	E-11	645	0.05913	3-B	E-11	1158	-0.225951	513	-0.397836
p-MPPF dihydrochloride	LOPAC	3-A	E-12	640	0.047304	3-B	E-12	1190	-0.121162	550	-0.218325
Mizoribine	LOPAC	3-A	E-13	663	0.101704	3-B	E-13	1080	-0.481373	417	-0.863596
CR 2249	LOPAC	3-A	E-14	653	0.0780515	3-B	E-14	1151	-0.248873	498	-0.470611
Clorgyline hydrochloride	LOPAC	3-A	E-15	653	0.0780515	3-B	E-15	1137	-0.294718	484	-0.538535
NCS-382	LOPAC	3-A	E-16	657	0.0875123	3-B	E-16	1067	-0.523944	410	-0.897558
(?)-alpha-Methyl-4-carboxyphenylglycine	LOPAC	3-A	E-17	669	0.115895	3-B	E-17	1130	-0.317641	461	-0.650123
Naphazoline hydrochloride	LOPAC	3-A	E-18	647	0.0638604	3-B	E-18	1124	-0.337289	477	-0.572496
Mibefradil dihydrochloride	LOPAC	3-A	E-19	506	-0.269633	3-B	E-19	953	-0.897253	447	-0.718046
Naloxone hydrochloride	LOPAC	3-A	E-20	659	0.0922427	3-B	E-20	1158	-0.225951	499	-0.46576
Cysteamine hydrochloride	LOPAC	3-A	E-21	659	0.0922427	3-B	E-21	1120	-0.350387	461	-0.650123
Norcantharidin	LOPAC	3-A	E-22	615	-0.011826	3-B	E-22	1083	-0.471549	468	-0.616161
Nisoxetine hydrochloride	LOPAC	3-A	F-01	707	0.205772	3-B	F-01	1124	-0.337289	417	-0.863596
Phentolamine mesylate	LOPAC	3-A	F-02	745	0.29565	3-B	F-02	1169	-0.18993	424	-0.829635
Naloxonazine dihydrochloride	LOPAC	3-A	F-03	690	0.165564	3-B	F-03	1137	-0.294718	447	-0.718046
1,4-PBIT dihydrobromide	LOPAC	3-A	F-04	754	0.316937	3-B	F-04	1162	-0.212852	408	-0.907261
Oxymetazoline hydrochloride	LOPAC	3-A	F-05	692	0.170294	3-B	F-05	1124	-0.337289	432	-0.790821
Pergolide methanesulfonate	LOPAC	3-A	F-06	761	0.333493	3-B	F-06	1198	-0.0949648	437	-0.766563
Ofloxacin	LOPAC	3-A	F-07	747	0.30038	3-B	F-07	1176	-0.167007	429	-0.805376
1,10-Phenanthroline monohydrate	LOPAC	3-A	F-08	5059	10.4991	3-B	F-08	4150	9.57179	-909	-7.2969
Palmitoylethanolamide	LOPAC	3-A	F-09	659	0.0922427	3-B	F-09	1016	-0.690951	357	-1.1547
R(+)-3PPP hydrochloride	LOPAC	3-A	F-10	617	-0.0070956	3-B	F-10	1187	-0.130986	570	-0.121292
SKF-525A hydrochloride	LOPAC	3-A	F-11	568	-0.12299	3-B	F-11	1080	-0.481373	512	-0.402688
1-Phenylbiguanide	LOPAC	3-A	F-12	580	-0.0946079	3-B	F-12	992	-0.769542	412	-0.887855
Pirfenidone	LOPAC	3-A	F-13	571	-0.115895	3-B	F-13	1010	-0.710598	439	-0.75686
(?)-PD 128,907 hydrochloride	LOPAC	3-A	F-14	665	0.106434	3-B	F-14	1120	-0.350387	455	-0.679233
Thiolactomycin	LOPAC	3-A	F-15	617	-0.0070956	3-B	F-15	1134	-0.304542	517	-0.37843
Quinolinic acid	LOPAC	3-A	F-16	578	-0.0993383	3-B	F-16	1103	-0.406056	525	-0.339616
Praziquantel	LOPAC	3-A	F-17	703	0.196311	3-B	F-17	1103	-0.406056	400	-0.946074
(?)-Quinpirole dihydrochloride	LOPAC	3-A	F-18	641	0.0496692	3-B	F-18	1022	-0.671303	381	-1.03826
3-n-Propylxanthine	LOPAC	3-A	F-19	667	0.111164	3-B	F-19	968	-0.848134	301	-1.42639
Retinoic acid	LOPAC	3-A	F-20	641	0.0496692	3-B	F-20	1289	0.203028	648	0.257138
Pheniramine maleate	LOPAC	3-A	F-21	618	-0.0047304	3-B	F-21	1296	0.225951	678	0.402688
Ranolazine dihydrochloride	LOPAC	3-A	F-22	589	-0.0733212	3-B	F-22	1231	0.0130986	642	0.228028
Lidocaine N-ethyl bromide quaternary salt	LOPAC	3-A	G-01	605	-0.035478	3-B	G-01	1261	0.111338	656	0.295952
MK-912	LOPAC	3-A	G-02	686	0.156103	3-B	G-02	1403	0.576338	717	0.591903
Loratadine	LOPAC	3-A	G-03	709	0.210503	3-B	G-03	1609	1.25092	900	1.47976
1-Methylimidazole	LOPAC	3-A	G-04	645	0.05913	3-B	G-04	1220	-0.0229225	575	-0.0970333
R(+)-Lisuride hydrogen maleate	LOPAC	3-A	G-05	651	0.0733212	3-B	G-05	1308	0.265246	657	0.300803
Proglumide	LOPAC	3-A	G-06	653	0.0780515	3-B	G-06	1269	0.137535	616	0.101885
L-733,060 hydrochloride	LOPAC	3-A	G-07	582	-0.0898775	3-B	G-07	1212	-0.0491197	630	0.169808
Metolazone	LOPAC	3-A	G-08	618	-0.0047304	3-B	G-08	1312	0.278345	694	0.480315
Moxonidine hydrochloride	LOPAC	3-A	G-09	630	0.023652	3-B	G-09	1312	0.278345	682	0.422095
MDL 26,630 trihydrochloride	LOPAC	3-A	G-10	596	-0.0567648	3-B	G-10	1456	0.749894	860	1.28569
Mevastatin	LOPAC	3-A	G-11	632	0.0283824	3-B	G-11	1265	0.124437	633	0.184363
(-)-3-Methoxynaltrexone hydrochloride	LOPAC	3-A	G-12	578	-0.0993383	3-B	G-12	1265	0.124437	687	0.446353
S-Methylisothiourea hemisulfate	LOPAC	3-A	G-13	604	-0.0378432	3-B	G-13	1451	0.733521	847	1.22262
S-(4-Nitrobenzyl)-6-thioinosine	LOPAC	3-A	G-14	611	-0.0212868	3-B	G-14	1349	0.399507	738	0.693788
MRS 2179	LOPAC	3-A	G-15	589	-0.0733212	3-B	G-15	1292	0.212852	703	0.52398
Nalidixic acid sodium	LOPAC	3-A	G-16	624	0.00946079	3-B	G-16	1345	0.386408	721	0.61131
1-Methylhistamine dihydrochloride	LOPAC	3-A	G-17	615	-0.011826	3-B	G-17	1304	0.252148	689	0.456056
3-Nitropropionic acid	LOPAC	3-A	G-18	591	-0.0685908	3-B	G-18	1292	0.212852	701	0.514276
N6-Methyladenosine	LOPAC	3-A	G-19	498	-0.288554	3-B	G-19	1254	0.0884155	756	0.781118
7-Nitroindazole	LOPAC	3-A	G-20	620	0	3-B	G-20	1235	0.0261972	615	0.0970333
alpha,beta-Methylene adenosine 5'-triphosphate dilithium	LOPAC	3-A	G-21	609	-0.0260172	3-B	G-21	1205	-0.0720422	596	0.00485166
Noscapine hydrchloride	LOPAC	3-A	G-22	564	-0.132451	3-B	G-22	1103	-0.406056	539	-0.271693
Nylidrin hydrochloride	LOPAC	3-A	H-01	645	0.05913	3-B	H-01	1190	-0.121162	545	-0.242583
Propionylpromazine hydrochloride	LOPAC	3-A	H-02	655	0.0827819	3-B	H-02	1324	0.317641	669	0.359023
NBQX disodium	LOPAC	3-A	H-03	703	0.196311	3-B	H-03	1250	0.0753169	547	-0.23288
Phenylbutazone	LOPAC	3-A	H-04	692	0.170294	3-B	H-04	1328	0.330739	636	0.198918
Sodium Oxamate	LOPAC	3-A	H-05	659	0.0922427	3-B	H-05	1391	0.537042	732	0.664678
6(5H)-Phenanthridinone	LOPAC	3-A	H-06	816	0.463579	3-B	H-06	1496	0.88088	680	0.412391
Oxotremorine sesquifumarate salt	LOPAC	3-A	H-07	626	0.0141912	3-B	H-07	1265	0.124437	639	0.213473
Procainamide hydrochloride	LOPAC	3-A	H-08	651	0.0733212	3-B	H-08	1357	0.425704	706	0.538535
Piceatannol	LOPAC	3-A	H-09	641	0.0496692	3-B	H-09	1158	-0.225951	517	-0.37843
S(-)-3PPP hydrochloride	LOPAC	3-A	H-10	659	0.0922427	3-B	H-10	1254	0.0884155	595	0
Mock	LOPAC	3-A	H-11	659	0.0922427	3-B	H-11	1320	0.304542	661	0.32021
SKF 94836	LOPAC	3-A	H-12	684	0.151373	3-B	H-12	1273	0.150634	589	-0.02911
1,3-Dimethyl-8-phenylxanthine	LOPAC	3-A	H-13	655	0.0827819	3-B	H-13	1316	0.291444	661	0.32021
Phenamil methanesulfonate	LOPAC	3-A	H-14	707	0.205772	3-B	H-14	1460	0.762993	753	0.766563
Cisplatin	LOPAC	3-A	H-15	643	0.0543996	3-B	H-15	1296	0.225951	653	0.281397
Quercetin dihydrate	LOPAC	3-A	H-16	696	0.179755	3-B	H-16	1165	-0.203028	469	-0.61131
Propafenone hydrochloride	LOPAC	3-A	H-17	602	-0.0425736	3-B	H-17	1198	-0.0949648	596	0.00485166
Quipazine, N-methyl-, dimaleate	LOPAC	3-A	H-18	632	0.0283824	3-B	H-18	1281	0.176831	649	0.26199
Phenylephrine hydrochloride	LOPAC	3-A	H-19	626	0.0141912	3-B	H-19	1205	-0.0720422	579	-0.0776266
Ruthenium red	LOPAC	3-A	H-20	659	0.0922427	3-B	H-20	1172	-0.180106	513	-0.397836
Phosphonoacetic acid	LOPAC	3-A	H-21	591	-0.0685908	3-B	H-21	1113	-0.37331	522	-0.354171
Rolipram	LOPAC	3-A	H-22	628	0.0189216	3-B	H-22	1064	-0.533767	436	-0.771415
L-Leucinethiol, oxidized dihydrochloride	LOPAC	3-A	I-01	720	0.23652	3-B	I-01	1316	0.291444	596	0.00485166
(?)-3-(3,4-dihydroxyphenyl)-2-methyl-DL-alanine	LOPAC	3-A	I-02	696	0.179755	3-B	I-02	1205	-0.0720422	509	-0.417243
(-)-Tetramisole hydrochloride	LOPAC	3-A	I-03	682	0.146642	3-B	I-03	1165	-0.203028	483	-0.543386
Mecamylamine hydrochloride	LOPAC	3-A	I-04	671	0.120625	3-B	I-04	1134	-0.304542	463	-0.64042
L-703,606 oxalate	LOPAC	3-A	I-05	520	-0.23652	3-B	I-05	950	-0.907077	430	-0.800525
Mock	LOPAC	3-A	I-06	701	0.191581	3-B	I-06	1258	0.101514	557	-0.184363
Metoclopramide hydrochloride	LOPAC	3-A	I-07	624	0.00946079	3-B	I-07	1165	-0.203028	541	-0.26199
Metaphit methanesulfonate	LOPAC	3-A	I-08	620	0	3-B	I-08	1151	-0.248873	531	-0.310507
MRS 1845	LOPAC	3-A	I-09	655	0.0827819	3-B	I-09	1212	-0.0491197	557	-0.184363
ZM 39923 hydrochloride	LOPAC	3-A	I-10	661	0.0969731	3-B	I-10	1180	-0.153908	519	-0.368726
8-Methoxymethyl-3-isobutyl-1-methylxanthine	LOPAC	3-A	I-11	647	0.0638604	3-B	I-11	1296	0.225951	649	0.26199
Niflumic acid	LOPAC	3-A	I-12	638	0.0425736	3-B	I-12	1281	0.176831	643	0.23288
MG 624	LOPAC	3-A	I-13	615	-0.011826	3-B	I-13	1261	0.111338	646	0.247435
Naltrexone hydrochloride	LOPAC	3-A	I-14	602	-0.0425736	3-B	I-14	1194	-0.108063	592	-0.014555
Meloxicam sodium	LOPAC	3-A	I-15	593	-0.0638604	3-B	I-15	1261	0.111338	668	0.354171
Nalbuphine hydrochloride	LOPAC	3-A	I-16	578	-0.0993383	3-B	I-16	1254	0.0884155	676	0.392985
Moxisylyte hydrochloride	LOPAC	3-A	I-17	600	-0.047304	3-B	I-17	1212	-0.0491197	612	0.0824783
NG-Nitro-L-arginine methyl ester hydrochloride	LOPAC	3-A	I-18	613	-0.0165564	3-B	I-18	1235	0.0261972	622	0.130995
(S)-MAP4 hydrochloride	LOPAC	3-A	I-19	624	0.00946079	3-B	I-19	1231	0.0130986	607	0.05822
NS 521 oxalate	LOPAC	3-A	I-20	626	0.0141912	3-B	I-20	1169	-0.18993	543	-0.252287
Methoxamine hydrochloride	LOPAC	3-A	I-21	622	0.0047304	3-B	I-21	1172	-0.180106	550	-0.218325
Mock	LOPAC	3-A	I-22	575	-0.106434	3-B	I-22	1120	-0.350387	545	-0.242583
N6-Cyclopentyl-9-methyladenine	LOPAC	3-A	J-01	653	0.0780515	3-B	J-01	1281	0.176831	628	0.160105
Prazosin hydrochloride	LOPAC	3-A	J-02	686	0.156103	3-B	J-02	1312	0.278345	626	0.150402
NS 2028	LOPAC	3-A	J-03	600	-0.047304	3-B	J-03	1261	0.111338	661	0.32021
Picotamide	LOPAC	3-A	J-04	694	0.175025	3-B	J-04	1242	0.0491197	548	-0.228028
Oxybutynin Chloride	LOPAC	3-A	J-05	643	0.0543996	3-B	J-05	1345	0.386408	702	0.519128
5alpha-Pregnan-3alpha-ol-20-one	LOPAC	3-A	J-06	720	0.23652	3-B	J-06	1552	1.06426	832	1.14984
Oxatomide	LOPAC	3-A	J-07	615	-0.011826	3-B	J-07	1158	-0.225951	543	-0.252287
Prilocaine hydrochloride	LOPAC	3-A	J-08	634	0.0331128	3-B	J-08	1155	-0.235775	521	-0.359023
Mock	LOPAC	3-A	J-09	632	0.0283824	3-B	J-09	1220	-0.0229225	588	-0.0339616
(?)-PPHT hydrochloride	LOPAC	3-A	J-10	634	0.0331128	3-B	J-10	1201	-0.0851408	567	-0.135847
4-Phenyl-3-furoxancarbonitrile	LOPAC	3-A	J-11	661	0.0969731	3-B	J-11	1227	0	566	-0.140698
Pirenperone	LOPAC	3-A	J-12	663	0.101704	3-B	J-12	1227	0	564	-0.150402
PRE-084	LOPAC	3-A	J-13	630	0.023652	3-B	J-13	1281	0.176831	651	0.271693
Phenylbenzene-omega-phosphono-alpha-amino acid	LOPAC	3-A	J-14	613	-0.0165564	3-B	J-14	1250	0.0753169	637	0.20377
Podophyllotoxin	LOPAC	3-A	J-15	611	-0.0212868	3-B	J-15	1198	-0.0949648	587	-0.0388133
Quinidine sulfate	LOPAC	3-A	J-16	591	-0.0685908	3-B	J-16	1224	-0.00982394	633	0.184363
5alpha-Pregnan-3alpha-ol-11,20-dione	LOPAC	3-A	J-17	553	-0.158468	3-B	J-17	1242	0.0491197	689	0.456056
Quipazine, 6-nitro-, maleate	LOPAC	3-A	J-18	659	0.0922427	3-B	J-18	1187	-0.130986	528	-0.325061
Perphenazine	LOPAC	3-A	J-19	531	-0.210503	3-B	J-19	1187	-0.130986	656	0.295952
13-cis-retinoic acid	LOPAC	3-A	J-20	626	0.0141912	3-B	J-20	1300	0.239049	674	0.383281
(-)-Perillic acid	LOPAC	3-A	J-21	600	-0.047304	3-B	J-21	1158	-0.225951	558	-0.179512
Ro 25-6981 hydrochloride	LOPAC	3-A	J-22	584	-0.0851471	3-B	J-22	1281	0.176831	697	0.49487
LE 300	LOPAC	3-A	K-01	622	0.0047304	3-B	K-01	1137	-0.294718	515	-0.388133
MRS 2159	LOPAC	3-A	K-02	638	0.0425736	3-B	K-02	1137	-0.294718	499	-0.46576
L-655,708	LOPAC	3-A	K-03	647	0.0638604	3-B	K-03	1242	0.0491197	595	0
Methapyrilene hydrochloride	LOPAC	3-A	K-04	684	0.151373	3-B	K-04	1216	-0.0360211	532	-0.305655
Levallorphan tartrate	LOPAC	3-A	K-05	577	-0.101704	3-B	K-05	1353	0.412606	776	0.878151
(?)-Muscarine chloride	LOPAC	3-A	K-06	624	0.00946079	3-B	K-06	1365	0.451901	741	0.708343
R(-)-Me5	LOPAC	3-A	K-07	641	0.0496692	3-B	K-07	1328	0.330739	687	0.446353
L-alpha-Methyl DOPA	LOPAC	3-A	K-08	609	-0.0260172	3-B	K-08	1456	0.749894	847	1.22262
N-Methyl-1-deoxynojirimycin	LOPAC	3-A	K-09	624	0.00946079	3-B	K-09	1308	0.265246	684	0.431798
3-Morpholinosydnonimine hydrochloride	LOPAC	3-A	K-10	615	-0.011826	3-B	K-10	1501	0.897253	886	1.41183
MK-886	LOPAC	3-A	K-11	622	0.0047304	3-B	K-11	1403	0.576338	781	0.90241
Nimesulide	LOPAC	3-A	K-12	622	0.0047304	3-B	K-12	1425	0.64838	803	1.00915
N-Methyl-D-aspartic acid	LOPAC	3-A	K-13	617	-0.0070956	3-B	K-13	1349	0.399507	732	0.664678
S-Nitroso-N-acetylpenicillamine	LOPAC	3-A	K-14	618	-0.0047304	3-B	K-14	1408	0.592711	790	0.946074
Morin	LOPAC	3-A	K-15	589	-0.0733212	3-B	K-15	1361	0.438803	772	0.858745
5-Nitro-2-(3-phenylpropylamino)benzoic acid	LOPAC	3-A	K-16	580	-0.0946079	3-B	K-16	1438	0.690951	858	1.27599
S-Methyl-L-thiocitrulline acetate	LOPAC	3-A	K-17	594	-0.0614952	3-B	K-17	1391	0.537042	797	0.980036
(?)-Normetanephrine hydrochloride	LOPAC	3-A	K-18	566	-0.127721	3-B	K-18	1320	0.304542	754	0.771415
(?)-Methoxyverapamil hydrochloride	LOPAC	3-A	K-19	593	-0.0638604	3-B	K-19	1386	0.520669	793	0.960629
2-(alpha-Naphthoyl)ethyltrimethylammonium iodide	LOPAC	3-A	K-20	587	-0.0780515	3-B	K-20	1187	-0.130986	600	0.0242583
Mitoxantrone	LOPAC	3-A	K-21	6840	14.7115	3-B	K-21	5248	13.1674	-1592	-10.6106
Naltrindole hydrochloride	LOPAC	3-A	K-22	547	-0.172659	3-B	K-22	1047	-0.589436	500	-0.460908
Naltriben methanesulfonate	LOPAC	3-A	L-01	626	0.0141912	3-B	L-01	1285	0.18993	659	0.310507
Phloretin	LOPAC	3-A	L-02	821	0.475405	3-B	L-02	1073	-0.504296	252	-1.66412
(?)-Octopamine hydrochloride	LOPAC	3-A	L-03	699	0.186851	3-B	L-03	1239	0.0392958	540	-0.266842
Tranylcypromine hydrochloride	LOPAC	3-A	L-04	703	0.196311	3-B	L-04	1209	-0.0589436	506	-0.431798
Oxiracetam	LOPAC	3-A	L-05	647	0.0638604	3-B	L-05	1117	-0.360211	470	-0.606458
Propantheline bromide	LOPAC	3-A	L-06	647	0.0638604	3-B	L-06	1190	-0.121162	543	-0.252287
SB 216763	LOPAC	3-A	L-07	659	0.0922427	3-B	L-07	1198	-0.0949648	539	-0.271693
Propentofylline	LOPAC	3-A	L-08	613	-0.0165564	3-B	L-08	1205	-0.0720422	592	-0.014555
cis-(?)-8-OH-PBZI hydrobromide	LOPAC	3-A	L-09	645	0.05913	3-B	L-09	1285	0.18993	640	0.218325
3-Phenylpropargylamine hydrochloride	LOPAC	3-A	L-10	620	0	3-B	L-10	1332	0.343838	712	0.567645
Pentoxifylline	LOPAC	3-A	L-11	647	0.0638604	3-B	L-11	1285	0.18993	638	0.208622
IC 261	LOPAC	3-A	L-12	594	-0.0614952	3-B	L-12	1205	-0.0720422	611	0.0776266
PPNDS tetrasodium	LOPAC	3-A	L-13	617	-0.0070956	3-B	L-13	1416	0.618908	799	0.989739
Phthalamoyl-L-glutamic acid trisodium	LOPAC	3-A	L-14	598	-0.0520344	3-B	L-14	1304	0.252148	706	0.538535
Purvalanol A	LOPAC	3-A	L-15	376	-0.577108	3-B	L-15	349	-2.87514	-27	-3.01774
Quipazine dimaleate	LOPAC	3-A	L-16	647	0.0638604	3-B	L-16	1353	0.412606	706	0.538535
Pempidine tartrate	LOPAC	3-A	L-17	598	-0.0520344	3-B	L-17	1361	0.438803	763	0.81508
Quinelorane dihydrochloride	LOPAC	3-A	L-18	609	-0.0260172	3-B	L-18	1386	0.520669	777	0.883003
Pentylenetetrazole	LOPAC	3-A	L-19	596	-0.0567648	3-B	L-19	1469	0.792465	873	1.34876
Rutaecarpine	LOPAC	3-A	L-20	618	-0.0047304	3-B	L-20	1155	-0.235775	537	-0.281397
Pyrazinecarboxamide	LOPAC	3-A	L-21	593	-0.0638604	3-B	L-21	1158	-0.225951	565	-0.14555
Phosphoramidon disodium	LOPAC	3-A	L-22	604	-0.0378432	3-B	L-22	1158	-0.225951	554	-0.198918
Lansoprazole	LOPAC	3-A	M-01	624	0.00946079	3-B	M-01	1386	0.520669	762	0.810228
GR 127935 hydrochloride	LOPAC	3-A	M-02	543	-0.18212	3-B	M-02	1172	-0.180106	629	0.164957
LY-294,002 hydrochloride	LOPAC	3-A	M-03	645	0.05913	3-B	M-03	1316	0.291444	671	0.368726
Memantine hydrochloride	LOPAC	3-A	M-04	682	0.146642	3-B	M-04	1308	0.265246	626	0.150402
S-(-)-Lisuride	LOPAC	3-A	M-05	630	0.023652	3-B	M-05	1285	0.18993	655	0.2911
Methoctramine tetrahydrochloride	LOPAC	3-A	M-06	653	0.0780515	3-B	M-06	1456	0.749894	803	1.00915
Dihydrocapsaicin	LOPAC	3-A	M-07	649	0.0685908	3-B	M-07	1365	0.451901	716	0.587051
Methysergide maleate	LOPAC	3-A	M-08	676	0.132451	3-B	M-08	1239	0.0392958	563	-0.155253
MRS 1523	LOPAC	3-A	M-09	620	0	3-B	M-09	1320	0.304542	700	0.509425
3-Methoxy-morphanin hydrochloride	LOPAC	3-A	M-10	593	-0.0638604	3-B	M-10	1183	-0.144084	590	-0.0242583
Mexiletene hydrochloride	LOPAC	3-A	M-11	628	0.0189216	3-B	M-11	1205	-0.0720422	577	-0.08733
Nialamide	LOPAC	3-A	M-12	628	0.0189216	3-B	M-12	1187	-0.130986	559	-0.17466
alpha-Methyl-DL-tyrosine methyl ester hydrochloride	LOPAC	3-A	M-13	611	-0.0212868	3-B	M-13	1176	-0.167007	565	-0.14555
Niclosamide	LOPAC	3-A	M-14	636	0.0378432	3-B	M-14	1120	-0.350387	484	-0.538535
Minoxidil	LOPAC	3-A	M-15	596	-0.0567648	3-B	M-15	1162	-0.212852	566	-0.140698
NF449 octasodium salt	LOPAC	3-A	M-16	596	-0.0567648	3-B	M-16	1269	0.137535	673	0.37843
Melatonin	LOPAC	3-A	M-17	596	-0.0567648	3-B	M-17	1235	0.0261972	639	0.213473
Nortriptyline hydrochloride	LOPAC	3-A	M-18	584	-0.0851471	3-B	M-18	1124	-0.337289	540	-0.266842
Metrazoline oxalate	LOPAC	3-A	M-19	589	-0.0733212	3-B	M-19	1209	-0.0589436	620	0.121292
6-Nitroso-1,2-benzopyrone	LOPAC	3-A	M-20	607	-0.0307476	3-B	M-20	1187	-0.130986	580	-0.072775
O-Methylserotonin hydrochloride	LOPAC	3-A	M-21	609	-0.0260172	3-B	M-21	1107	-0.392958	498	-0.470611
N-(p-Isothiocyanatophenethyl)spiperone hydrochloride	LOPAC	3-A	M-22	538	-0.193946	3-B	M-22	1165	-0.203028	627	0.155253
Naftopidil dihydrochloride	LOPAC	3-A	N-01	686	0.156103	3-B	N-01	1316	0.291444	630	0.169808
Pargyline hydrochloride	LOPAC	3-A	N-02	733	0.267267	3-B	N-02	1285	0.18993	552	-0.208622
N-Oleoylethanolamine	LOPAC	3-A	N-03	686	0.156103	3-B	N-03	1320	0.304542	634	0.189215
(S)-Propranolol hydrochloride	LOPAC	3-A	N-04	775	0.366606	3-B	N-04	1212	-0.0491197	437	-0.766563
Ouabain	LOPAC	3-A	N-05	626	0.0141912	3-B	N-05	1117	-0.360211	491	-0.504573
Piperidine-4-sulphonic acid	LOPAC	3-A	N-06	684	0.151373	3-B	N-06	1137	-0.294718	453	-0.688936
Oxaprozin	LOPAC	3-A	N-07	653	0.0780515	3-B	N-07	1231	0.0130986	578	-0.0824783
(S)-(-)-propafenone hydrochloride	LOPAC	3-A	N-08	669	0.115895	3-B	N-08	1242	0.0491197	573	-0.106737
Parthenolide	LOPAC	3-A	N-09	673	0.125356	3-B	N-09	1190	-0.121162	517	-0.37843
N6-2-Phenylethyladenosine	LOPAC	3-A	N-10	598	-0.0520344	3-B	N-10	1361	0.438803	763	0.81508
Pimozide	LOPAC	3-A	N-11	582	-0.0898775	3-B	N-11	1332	0.343838	750	0.752008
S(-)-Pindolol	LOPAC	3-A	N-12	622	0.0047304	3-B	N-12	1096	-0.428979	474	-0.587051
PD 404,182	LOPAC	3-A	N-13	615	-0.011826	3-B	N-13	1165	-0.203028	550	-0.218325
PD 98,059	LOPAC	3-A	N-14	580	-0.0946079	3-B	N-14	1151	-0.248873	571	-0.11644
Palmitoyl-DL-Carnitine chloride	LOPAC	3-A	N-15	549	-0.167929	3-B	N-15	1047	-0.589436	498	-0.470611
Quinine sulfate	LOPAC	3-A	N-16	645	0.05913	3-B	N-16	1100	-0.41588	455	-0.679233
Piracetam	LOPAC	3-A	N-17	636	0.0378432	3-B	N-17	1107	-0.392958	471	-0.601606
(-)-Quinpirole hydrochloride	LOPAC	3-A	N-18	607	-0.0307476	3-B	N-18	1113	-0.37331	506	-0.431798
Pilocarpine nitrate	LOPAC	3-A	N-19	618	-0.0047304	3-B	N-19	1141	-0.28162	523	-0.34932
Ropinirole hydrochloride	LOPAC	3-A	N-20	620	0	3-B	N-20	1093	-0.438803	473	-0.591903
Primidone	LOPAC	3-A	N-21	615	-0.011826	3-B	N-21	1148	-0.258697	533	-0.300803
Roscovitine	LOPAC	3-A	N-22	424	-0.463579	3-B	N-22	526	-2.29553	102	-2.39187
L-687,384 hydrochloride	LOPAC	3-A	O-01	578	-0.0993383	3-B	O-01	1148	-0.258697	570	-0.121292
2,6-Difluoro-4-[2-(phenylsulfonylamino)ethylthio]phenoxyacetamide	LOPAC	3-A	O-02	566	-0.127721	3-B	O-02	1172	-0.180106	606	0.0533683
Loxapine succinate	LOPAC	3-A	O-03	622	0.0047304	3-B	O-03	1134	-0.304542	512	-0.402688
Me-3,4-dephostatin	LOPAC	3-A	O-04	638	0.0425736	3-B	O-04	1187	-0.130986	549	-0.223177
L-745,870 hydrochloride	LOPAC	3-A	O-05	578	-0.0993383	3-B	O-05	1242	0.0491197	664	0.334765
(+)-MK-801 hydrogen maleate	LOPAC	3-A	O-06	580	-0.0946079	3-B	O-06	1187	-0.130986	607	0.05822
(-)-Naproxen sodium	LOPAC	3-A	O-07	580	-0.0946079	3-B	O-07	1144	-0.271796	564	-0.150402
Methylcarbamylcholine chloride	LOPAC	3-A	O-08	593	-0.0638604	3-B	O-08	1176	-0.167007	583	-0.05822
Melphalan	LOPAC	3-A	O-09	1737	2.64193	3-B	O-09	1950	2.36757	213	-1.85334
p-MPPI hydrochloride	LOPAC	3-A	O-10	598	-0.0520344	3-B	O-10	1312	0.278345	714	0.577348
Methylergonovine maleate	LOPAC	3-A	O-11	573	-0.111164	3-B	O-11	1080	-0.481373	507	-0.426946
Nomifensine maleate	LOPAC	3-A	O-12	587	-0.0780515	3-B	O-12	1113	-0.37331	526	-0.334765
MJ33	LOPAC	3-A	O-13	563	-0.134816	3-B	O-13	1158	-0.225951	595	0
NAN-190 hydrobromide	LOPAC	3-A	O-14	547	-0.172659	3-B	O-14	1130	-0.317641	583	-0.05822
Mock	LOPAC	3-A	O-15	591	-0.0685908	3-B	O-15	1151	-0.248873	560	-0.169808
Nordihydroguaiaretic acid from Larrea divaricata (creosote bush)	LOPAC	3-A	O-16	554	-0.156103	3-B	O-16	998	-0.749894	444	-0.732601
L-Methionine sulfoximine	LOPAC	3-A	O-17	596	-0.0567648	3-B	O-17	1205	-0.0720422	609	0.0679233
NADPH tetrasodium	LOPAC	3-A	O-18	594	-0.0614952	3-B	O-18	1144	-0.271796	550	-0.218325
GW9662	LOPAC	3-A	O-19	582	-0.0898775	3-B	O-19	1113	-0.37331	531	-0.310507
Nilutamide	LOPAC	3-A	O-20	549	-0.167929	3-B	O-20	1176	-0.167007	627	0.155253
Se-(methyl)selenocysteine hydrochloride	LOPAC	3-A	O-21	573	-0.111164	3-B	O-21	1013	-0.700774	440	-0.752008
NO-711 hydrochloride	LOPAC	3-A	O-22	566	-0.127721	3-B	O-22	1001	-0.74007	435	-0.776266
BW 245C	LOPAC	3-A	P-01	577	-0.101704	3-B	P-01	1158	-0.225951	581	-0.0679233
Phorbol 12-myristate 13-acetate	LOPAC	3-A	P-02	500	-0.283824	3-B	P-02	1110	-0.383134	610	0.072775
Oxolinic acid	LOPAC	3-A	P-03	600	-0.047304	3-B	P-03	1103	-0.406056	503	-0.446353
Ammonium pyrrolidinedithiocarbamate	LOPAC	3-A	P-04	584	-0.0851471	3-B	P-04	1269	0.137535	685	0.43665
ODQ	LOPAC	3-A	P-05	578	-0.0993383	3-B	P-05	1130	-0.317641	552	-0.208622
Prochlorperazine dimaleate	LOPAC	3-A	P-06	554	-0.156103	3-B	P-06	1073	-0.504296	519	-0.368726
Oxotremorine methiodide	LOPAC	3-A	P-07	605	-0.035478	3-B	P-07	1162	-0.212852	557	-0.184363
Pyridostigmine bromide	LOPAC	3-A	P-08	591	-0.0685908	3-B	P-08	1103	-0.406056	512	-0.402688
Pindolol	LOPAC	3-A	P-09	611	-0.0212868	3-B	P-09	1134	-0.304542	523	-0.34932
N6-Phenyladenosine	LOPAC	3-A	P-10	577	-0.101704	3-B	P-10	1151	-0.248873	574	-0.101885
L-Glutamic acid, N-phthaloyl-	LOPAC	3-A	P-11	604	-0.0378432	3-B	P-11	1077	-0.491197	473	-0.591903
Pinacidil	LOPAC	3-A	P-12	587	-0.0780515	3-B	P-12	1165	-0.203028	578	-0.0824783
Papaverine hydrochloride	LOPAC	3-A	P-13	609	-0.0260172	3-B	P-13	1469	0.792465	860	1.28569
S(+)-PD 128,907 hydrochloride	LOPAC	3-A	P-14	632	0.0283824	3-B	P-14	1107	-0.392958	475	-0.5822
R(-)-N6-(2-Phenylisopropyl)adenosine	LOPAC	3-A	P-15	604	-0.0378432	3-B	P-15	1041	-0.609084	437	-0.766563
Phosphomycin disodium	LOPAC	3-A	P-16	600	-0.047304	3-B	P-16	1148	-0.258697	548	-0.228028
Cortexolone	LOPAC	3-A	P-17	568	-0.12299	3-B	P-17	1176	-0.167007	608	0.0630716
(+)-Pilocarpine hydrochloride	LOPAC	3-A	P-18	580	-0.0946079	3-B	P-18	1120	-0.350387	540	-0.266842
Resveratrol	LOPAC	3-A	P-19	529	-0.215233	3-B	P-19	1047	-0.589436	518	-0.373578
(?)-threo-1-Phenyl-2-decanoylamino-3-morpholino-1-propanol hydrochloride	LOPAC	3-A	P-20	559	-0.144277	3-B	P-20	1201	-0.0851408	642	0.228028
Rotenone	LOPAC	3-A	P-21	620	0	3-B	P-21	1110	-0.383134	490	-0.509425
Ro 8-4304	LOPAC	4-A	A-01	725	0.0600645	4-B	A-01	1649	-0.0666197	924	-0.106273
Tiapride hydrochloride	LOPAC	4-A	A-02	791	0.500538	4-B	A-02	1747	0.19453	956	0.0130511
Ro 41-0960	LOPAC	4-A	A-03	789	0.48719	4-B	A-03	1785	0.295791	996	0.162207
Trihexyphenidyl hydrochloride	LOPAC	4-A	A-04	775	0.393756	4-B	A-04	1690	0.0426366	915	-0.139833
Ro 04-6790 dihydrochloride	LOPAC	4-A	A-05	754	0.253606	4-B	A-05	1654	-0.0532958	900	-0.195766
Terbutaline hemisulfate	LOPAC	4-A	A-06	789	0.48719	4-B	A-06	1705	0.0826084	916	-0.136104
Cortexolone maleate	LOPAC	4-A	A-07	729	0.0867599	4-B	A-07	1690	0.0426366	961	0.0316955
Tyrphostin AG 1478	LOPAC	4-A	A-08	806	0.600645	4-B	A-08	1763	0.237166	957	0.01678
Spermidine trihydrochloride	LOPAC	4-A	A-09	722	0.040043	4-B	A-09	1700	0.0692845	978	0.0950866
Tyrphostin AG 528	LOPAC	4-A	A-10	765	0.327018	4-B	A-10	1732	0.154558	967	0.0540688
SB 204070 hydrochloride	LOPAC	4-A	A-11	718	0.0133477	4-B	A-11	1600	-0.197194	882	-0.262886
(?)-alpha-Lipoic Acid	LOPAC	4-A	A-12	742	0.17352	4-B	A-12	1721	0.125245	979	0.0988155
Sphingosine	LOPAC	4-A	A-13	720	0.0266953	4-B	A-13	1629	-0.119915	909	-0.162207
Triprolidine hydrochloride	LOPAC	4-A	A-14	749	0.220237	4-B	A-14	1629	-0.119915	880	-0.270344
(?)-Sulpiride	LOPAC	4-A	A-15	787	0.473842	4-B	A-15	1654	-0.0532958	867	-0.31882
Taxol	LOPAC	4-A	A-16	801	0.567276	4-B	A-16	1664	-0.0266479	863	-0.333735
SU 4312	LOPAC	4-A	A-17	752	0.240258	4-B	A-17	1619	-0.146563	867	-0.31882
Tomoxetine	LOPAC	4-A	A-18	809	0.620667	4-B	A-18	1644	-0.0799436	835	-0.438144
1-(2-Methoxyphenyl)piperazine hydrochloride	LOPAC	4-A	A-19	761	0.300323	4-B	A-19	1644	-0.0799436	883	-0.259158
Tamoxifen citrate	LOPAC	4-A	A-20	701	-0.100108	4-B	A-20	1491	-0.487656	790	-0.605944
Sepiapterin	LOPAC	4-A	A-21	780	0.427126	4-B	A-21	1742	0.181206	962	0.0354244
Telenzepine dihydrochloride	LOPAC	4-A	A-22	834	0.787513	4-B	A-22	1818	0.38373	984	0.11746
Uridine 5'-diphosphate sodium	LOPAC	4-A	B-01	736	0.133477	4-B	B-01	1824	0.399718	1088	0.505264
Mock	LOPAC	4-A	B-02	801	0.567276	4-B	B-02	1968	0.783448	1167	0.799846
U-69593	LOPAC	4-A	B-03	749	0.220237	4-B	B-03	1680	0.0159887	931	-0.080171
Mock	LOPAC	4-A	B-04	770	0.360387	4-B	B-04	1669	-0.0133239	899	-0.199495
U-99194A maleate	LOPAC	4-A	B-05	777	0.407104	4-B	B-05	1737	0.167882	960	0.0279666
Mock	LOPAC	4-A	B-06	784	0.453821	4-B	B-06	1649	-0.0666197	865	-0.326277
Vincristine sulfate	LOPAC	4-A	B-07	745	0.193541	4-B	B-07	1700	0.0692845	955	0.00932221
Mock	LOPAC	4-A	B-08	789	0.48719	4-B	B-08	1726	0.138569	937	-0.0577977
WIN 62,577	LOPAC	4-A	B-09	725	0.0600645	4-B	B-09	1619	-0.146563	894	-0.21814
Mock	LOPAC	4-A	B-10	770	0.360387	4-B	B-10	1824	0.399718	1054	0.378482
Yohimbine hydrochloride	LOPAC	4-A	B-11	761	0.300323	4-B	B-11	1664	-0.0266479	903	-0.18458
Mock	LOPAC	4-A	B-12	747	0.206889	4-B	B-12	1649	-0.0666197	902	-0.188309
RX 821002 hydrochloride	LOPAC	4-A	C-01	690	-0.17352	4-B	C-01	1639	-0.0932676	949	-0.0130511
Taurine	LOPAC	4-A	C-02	738	0.146824	4-B	C-02	1690	0.0426366	952	-0.00186444
Reactive Blue 2	LOPAC	4-A	C-03	787	0.473842	4-B	C-03	1747	0.19453	960	0.0279666
Theophylline	LOPAC	4-A	C-04	765	0.327018	4-B	C-04	1774	0.266479	1009	0.210682
(?)-Sotalol hydrochloride	LOPAC	4-A	C-05	731	0.100108	4-B	C-05	1869	0.519634	1138	0.691708
4-Hydroxyphenethylamine hydrochloride	LOPAC	4-A	C-06	758	0.280301	4-B	C-06	1869	0.519634	1111	0.591028
SKF 86466	LOPAC	4-A	C-07	738	0.146824	4-B	C-07	1812	0.367741	1074	0.45306
Tetrahydrozoline hydrochloride	LOPAC	4-A	C-08	703	-0.0867599	4-B	C-08	1785	0.295791	1082	0.482891
SNC80	LOPAC	4-A	C-09	641	-0.500538	4-B	C-09	1556	-0.314445	915	-0.139833
Terazosin hydrochloride	LOPAC	4-A	C-10	722	0.040043	4-B	C-10	1780	0.282468	1058	0.393397
N-Oleoyldopamine	LOPAC	4-A	C-11	2348	10.8917	4-B	C-11	6186	12.0235	3838	10.7597
DL-Thiorphan	LOPAC	4-A	C-12	745	0.193541	4-B	C-12	1774	0.266479	1029	0.28526
SB 269970 hydrochloride	LOPAC	4-A	C-13	696	-0.133477	4-B	C-13	1742	0.181206	1046	0.348651
Tyrphostin AG 112	LOPAC	4-A	C-14	738	0.146824	4-B	C-14	1600	-0.197194	862	-0.337464
CV-3988	LOPAC	4-A	C-15	770	0.360387	4-B	C-15	1726	0.138569	956	0.0130511
Tetracaine hydrochloride	LOPAC	4-A	C-16	777	0.407104	4-B	C-16	1669	-0.0133239	892	-0.225598
SR 59230A oxalate	LOPAC	4-A	C-17	731	0.100108	4-B	C-17	1700	0.0692845	969	0.0615266
T-0156	LOPAC	4-A	C-18	801	0.567276	4-B	C-18	1700	0.0692845	899	-0.199495
PAPP	LOPAC	4-A	C-19	690	-0.17352	4-B	C-19	1774	0.266479	1084	0.490348
Terfenadine	LOPAC	4-A	C-20	591	-0.83423	4-B	C-20	1304	-0.985972	713	-0.893068
R(-)-SCH-12679 maleate	LOPAC	4-A	C-21	775	0.393756	4-B	C-21	1674	0	899	-0.199495
Thioperamide maleate	LOPAC	4-A	C-22	761	0.300323	4-B	C-22	1629	-0.119915	868	-0.315091
U-74389G maleate	LOPAC	4-A	D-01	729	0.0867599	4-B	D-01	1780	0.282468	1051	0.367295
Mock	LOPAC	4-A	D-02	765	0.327018	4-B	D-02	1829	0.413042	1064	0.415771
UK 14,304	LOPAC	4-A	D-03	772	0.373735	4-B	D-03	1926	0.671527	1154	0.75137
Mock	LOPAC	4-A	D-04	787	0.473842	4-B	D-04	1840	0.442355	1053	0.374753
U0126	LOPAC	4-A	D-05	787	0.473842	4-B	D-05	2104	1.14586	1317	1.35918
Mock	LOPAC	4-A	D-06	749	0.220237	4-B	D-06	1944	0.719493	1195	0.904255
N-Vanillylnonanamide	LOPAC	4-A	D-07	558	-1.05447	4-B	D-07	857	-2.17713	299	-2.43683
Mock	LOPAC	4-A	D-08	765	0.327018	4-B	D-08	2023	0.930011	1258	1.13917
S(-)-Willardiine	LOPAC	4-A	D-09	777	0.407104	4-B	D-09	1932	0.687515	1155	0.755099
Mock	LOPAC	4-A	D-10	758	0.280301	4-B	D-10	1956	0.75147	1198	0.915441
YS-035 hydrochloride	LOPAC	4-A	D-11	733	0.113455	4-B	D-11	1880	0.548946	1147	0.725268
Mock	LOPAC	4-A	D-12	749	0.220237	4-B	D-12	1980	0.815425	1231	1.03849
Ribavirin	LOPAC	4-A	E-01	870	1.02777	4-B	E-01	2216	1.44432	1346	1.46732
Thiothixene hydrochloride	LOPAC	4-A	E-02	630	-0.57395	4-B	E-02	1685	0.0293127	1055	0.382211
Riluzole	LOPAC	4-A	E-03	678	-0.253606	4-B	E-03	1807	0.354417	1129	0.658148
(E)-4-amino-2-butenoic acid	LOPAC	4-A	E-04	720	0.0266953	4-B	E-04	1700	0.0692845	980	0.102544
SB-366791	LOPAC	4-A	E-05	716	0	4-B	E-05	1920	0.655538	1204	0.937815
Triflupromazine hydrochloride	LOPAC	4-A	E-06	661	-0.367061	4-B	E-06	1950	0.735482	1289	1.25477
SR 57227A	LOPAC	4-A	E-07	722	0.040043	4-B	E-07	1869	0.519634	1147	0.725268
Tyrphostin AG 494	LOPAC	4-A	E-08	736	0.133477	4-B	E-08	1992	0.847403	1256	1.13172
SKF 83959 hydrobromide	LOPAC	4-A	E-09	747	0.206889	4-B	E-09	1818	0.38373	1071	0.441873
Tyrphostin AG 537	LOPAC	4-A	E-10	756	0.266953	4-B	E-10	1716	0.111921	960	0.0279666
Spironolactone	LOPAC	4-A	E-11	709	-0.0467169	4-B	E-11	1649	-0.0666197	940	-0.0466111
Tulobuterol hydrochloride	LOPAC	4-A	E-12	707	-0.0600645	4-B	E-12	1524	-0.399718	817	-0.505264
Spiperone hydrochloride	LOPAC	4-A	E-13	657	-0.393756	4-B	E-13	1605	-0.18387	948	-0.01678
Tyrphostin 1	LOPAC	4-A	E-14	714	-0.0133477	4-B	E-14	1753	0.210518	1039	0.322549
Sulindac	LOPAC	4-A	E-15	747	0.206889	4-B	E-15	1571	-0.274473	824	-0.479162
Tyrphostin 47	LOPAC	4-A	E-16	801	0.567276	4-B	E-16	1649	-0.0666197	848	-0.389668
BRL 52537 hydrochloride	LOPAC	4-A	E-17	678	-0.253606	4-B	E-17	1566	-0.287797	888	-0.240513
3-Tropanyl-3,5-dichlorobenzoate	LOPAC	4-A	E-18	684	-0.213563	4-B	E-18	1528	-0.389059	844	-0.404584
Spiroxatrine	LOPAC	4-A	E-19	678	-0.253606	4-B	E-19	1585	-0.237166	907	-0.169664
Tropicamide	LOPAC	4-A	E-20	718	0.0133477	4-B	E-20	1700	0.0692845	982	0.110002
(?)-SKF 38393, N-allyl-, hydrobromide	LOPAC	4-A	E-21	705	-0.0734122	4-B	E-21	1561	-0.301121	856	-0.359837
(?)-Thalidomide	LOPAC	4-A	E-22	684	-0.213563	4-B	E-22	1478	-0.522299	794	-0.591028
U-83836 dihydrochloride	LOPAC	4-A	F-01	716	0	4-B	F-01	1796	0.325104	1080	0.475433
Mock	LOPAC	4-A	F-02	777	0.407104	4-B	F-02	1769	0.253155	992	0.147291
U-62066	LOPAC	4-A	F-03	718	0.0133477	4-B	F-03	1580	-0.25049	862	-0.337464
Mock	LOPAC	4-A	F-04	722	0.040043	4-B	F-04	1801	0.338428	1079	0.471704
Vinblastine sulfate salt	LOPAC	4-A	F-05	738	0.146824	4-B	F-05	1685	0.0293127	947	-0.0205089
Mock	LOPAC	4-A	F-06	756	0.266953	4-B	F-06	1829	0.413042	1073	0.449331
(?)-Vesamicol hydrochloride	LOPAC	4-A	F-07	716	0	4-B	F-07	1903	0.610237	1187	0.874424
Mock	LOPAC	4-A	F-08	770	0.360387	4-B	F-08	1956	0.75147	1186	0.870695
WAY-100635 maleate	LOPAC	4-A	F-09	729	0.0867599	4-B	F-09	1824	0.399718	1095	0.531366
Mock	LOPAC	4-A	F-10	742	0.17352	4-B	F-10	1852	0.474332	1110	0.587299
YC-1	LOPAC	4-A	F-11	980	1.76189	4-B	F-11	2257	1.55357	1277	1.21002
Mock	LOPAC	4-A	F-12	749	0.220237	4-B	F-12	1852	0.474332	1103	0.561197
Ranitidine hydrochloride	LOPAC	4-A	G-01	736	0.133477	4-B	G-01	1705	0.0826084	969	0.0615266
Tolbutamide	LOPAC	4-A	G-02	686	-0.200215	4-B	G-02	1769	0.253155	1083	0.48662
Risperidone	LOPAC	4-A	G-03	678	-0.253606	4-B	G-03	1624	-0.133239	946	-0.0242378
Tetradecylthioacetic acid	LOPAC	4-A	G-04	707	-0.0600645	4-B	G-04	1669	-0.0133239	962	0.0354244
Sodium nitroprusside dihydrate	LOPAC	4-A	G-05	680	-0.240258	4-B	G-05	1654	-0.0532958	974	0.080171
Trimipramine maleate	LOPAC	4-A	G-06	659	-0.380409	4-B	G-06	1769	0.253155	1110	0.587299
(-)-Scopolamine hydrobromide	LOPAC	4-A	G-07	690	-0.17352	4-B	G-07	1747	0.19453	1057	0.389668
N-p-Tosyl-L-phenylalanine chloromethyl ketone	LOPAC	4-A	G-08	891	1.16792	4-B	G-08	2066	1.0446	1175	0.829677
Spermine tetrahydrochloride	LOPAC	4-A	G-09	703	-0.0867599	4-B	G-09	1619	-0.146563	916	-0.136104
Tyrphostin AG 555	LOPAC	4-A	G-10	722	0.040043	4-B	G-10	1619	-0.146563	897	-0.206953
SCH-202676 hydrobromide	LOPAC	4-A	G-11	738	0.146824	4-B	G-11	1753	0.210518	1015	0.233055
Trazodone hydrochloride	LOPAC	4-A	G-12	665	-0.340366	4-B	G-12	1644	-0.0799436	979	0.0988155
SR 2640	LOPAC	4-A	G-13	729	0.0867599	4-B	G-13	1774	0.266479	1045	0.344922
Tyrphostin 23	LOPAC	4-A	G-14	701	-0.100108	4-B	G-14	1824	0.399718	1123	0.635775
Succinylcholine chloride	LOPAC	4-A	G-15	714	-0.0133477	4-B	G-15	1639	-0.0932676	925	-0.102544
Tyrphostin 51	LOPAC	4-A	G-16	765	0.327018	4-B	G-16	1874	0.532958	1109	0.583571
SKF 89976A hydrochloride	LOPAC	4-A	G-17	725	0.0600645	4-B	G-17	1807	0.354417	1082	0.482891
Trifluoperazine dihydrochloride	LOPAC	4-A	G-18	638	-0.520559	4-B	G-18	1519	-0.413042	881	-0.266615
SR-95531	LOPAC	4-A	G-19	714	-0.0133477	4-B	G-19	1674	0	960	0.0279666
THIP hydrochloride	LOPAC	4-A	G-20	714	-0.0133477	4-B	G-20	1575	-0.263814	861	-0.341193
SDZ-205,557 hydrochloride	LOPAC	4-A	G-21	699	-0.113455	4-B	G-21	1547	-0.338428	848	-0.389668
R(+)-Terguride	LOPAC	4-A	G-22	678	-0.253606	4-B	G-22	1556	-0.314445	878	-0.277802
U-73122	LOPAC	4-A	H-01	669	-0.31367	4-B	H-01	1801	0.338428	1132	0.669335
Mock	LOPAC	4-A	H-02	770	0.360387	4-B	H-02	1649	-0.0666197	879	-0.274073
S(-)-UH-301 hydrochloride	LOPAC	4-A	H-03	690	-0.17352	4-B	H-03	1659	-0.0399718	969	0.0615266
Mock	LOPAC	4-A	H-04	727	0.0734122	4-B	H-04	1801	0.338428	1074	0.45306
(?)-Verapamil hydrochloride	LOPAC	4-A	H-05	622	-0.627341	4-B	H-05	1726	0.138569	1104	0.564926
Mock	LOPAC	4-A	H-06	714	-0.0133477	4-B	H-06	1829	0.413042	1115	0.605944
XK469	LOPAC	4-A	H-07	1595	5.8663	4-B	H-07	3204	4.07713	1609	2.44801
Mock	LOPAC	4-A	H-08	725	0.0600645	4-B	H-08	1758	0.223842	1033	0.300175
S-5-Iodowillardiine	LOPAC	4-A	H-09	665	-0.340366	4-B	H-09	1695	0.0559606	1030	0.288989
Mock	LOPAC	4-A	H-10	696	-0.133477	4-B	H-10	1674	0	978	0.0950866
Zaprinast	LOPAC	4-A	H-11	680	-0.240258	4-B	H-11	1852	0.474332	1172	0.81849
Mock	LOPAC	4-A	H-12	699	-0.113455	4-B	H-12	1807	0.354417	1108	0.579842
Ritanserin	LOPAC	4-A	I-01	714	-0.0133477	4-B	I-01	1580	-0.25049	866	-0.322549
Tetraethylthiuram disulfide	LOPAC	4-A	I-02	791	0.500538	4-B	I-02	1785	0.295791	994	0.154749
S(+)-Raclopride L-tartrate	LOPAC	4-A	I-03	669	-0.31367	4-B	I-03	1556	-0.314445	887	-0.244242
Trequinsin hydrochloride	LOPAC	4-A	I-04	665	-0.340366	4-B	I-04	1542	-0.351752	877	-0.281531
(?)-Synephrine	LOPAC	4-A	I-05	738	0.146824	4-B	I-05	1659	-0.0399718	921	-0.11746
Tyrphostin AG 490	LOPAC	4-A	I-06	738	0.146824	4-B	I-06	1561	-0.301121	823	-0.482891
SC-560	LOPAC	4-A	I-07	725	0.0600645	4-B	I-07	1575	-0.263814	850	-0.382211
(6R)-5,6,7,8-Tetrahydro-L-biopterin hydrochloride	LOPAC	4-A	I-08	699	-0.113455	4-B	I-08	1639	-0.0932676	940	-0.0466111
SKF 75670 hydrobromide	LOPAC	4-A	I-09	703	-0.0867599	4-B	I-09	1482	-0.511639	779	-0.646962
Tyrphostin AG 698	LOPAC	4-A	I-10	682	-0.22691	4-B	I-10	1561	-0.301121	879	-0.274073
D-Serine	LOPAC	4-A	I-11	701	-0.100108	4-B	I-11	1519	-0.413042	818	-0.501535
Tyrphostin AG 34	LOPAC	4-A	I-12	729	0.0867599	4-B	I-12	1595	-0.210518	866	-0.322549
(-)-Sulpiride	LOPAC	4-A	I-13	709	-0.0467169	4-B	I-13	1538	-0.362411	829	-0.460517
TFPI hydrochloride	LOPAC	4-A	I-14	667	-0.327018	4-B	I-14	1547	-0.338428	880	-0.270344
Salbutamol	LOPAC	4-A	I-15	705	-0.0734122	4-B	I-15	1556	-0.314445	851	-0.378482
T-1032	LOPAC	4-A	I-16	701	-0.100108	4-B	I-16	1491	-0.487656	790	-0.605944
SIB 1757	LOPAC	4-A	I-17	678	-0.253606	4-B	I-17	1510	-0.437025	832	-0.449331
D-609 potassium	LOPAC	4-A	I-18	667	-0.327018	4-B	I-18	1605	-0.18387	938	-0.0540688
(?)-6-Chloro-PB hydrobromide	LOPAC	4-A	I-19	659	-0.380409	4-B	I-19	1609	-0.173211	950	-0.00932221
Trifluperidol hydrochloride	LOPAC	4-A	I-20	630	-0.57395	4-B	I-20	1451	-0.594248	821	-0.490348
SB 206553 hydrochloride	LOPAC	4-A	I-21	638	-0.520559	4-B	I-21	1365	-0.82342	727	-0.840864
Thiocitrulline	LOPAC	4-A	I-22	638	-0.520559	4-B	I-22	1447	-0.604907	809	-0.535095
SKF 95282 dimaleate	LOPAC	4-A	J-01	705	-0.0734122	4-B	J-01	1737	0.167882	1032	0.296446
Mock	LOPAC	4-A	J-02	768	0.34704	4-B	J-02	1721	0.125245	953	0.00186444
R(+)-UH-301 hydrochloride	LOPAC	4-A	J-03	729	0.0867599	4-B	J-03	1721	0.125245	992	0.147291
Mock	LOPAC	4-A	J-04	756	0.266953	4-B	J-04	1785	0.295791	1029	0.28526
VUF 5574	LOPAC	4-A	J-05	736	0.133477	4-B	J-05	1829	0.413042	1093	0.523908
Mock	LOPAC	4-A	J-06	752	0.240258	4-B	J-06	1801	0.338428	1049	0.359837
Wortmannin from Penicillium funiculosum	LOPAC	4-A	J-07	684	-0.213563	4-B	J-07	1110	-1.50294	426	-1.96326
Mock	LOPAC	4-A	J-08	686	-0.200215	4-B	J-08	1624	-0.133239	938	-0.0540688
Xylazine hydrochloride	LOPAC	4-A	J-09	671	-0.300323	4-B	J-09	1566	-0.287797	895	-0.214411
Mock	LOPAC	4-A	J-10	611	-0.700753	4-B	J-10	1605	-0.18387	994	0.154749
Zonisamide sodium	LOPAC	4-A	J-11	682	-0.22691	4-B	J-11	1556	-0.314445	874	-0.292717
Mock	LOPAC	4-A	J-12	634	-0.547255	4-B	J-12	1695	0.0559606	1061	0.404584
Rauwolscine hydrochloride	LOPAC	4-A	K-01	747	0.206889	4-B	K-01	1482	-0.511639	735	-0.811033
TCPOBOP	LOPAC	4-A	K-02	740	0.160172	4-B	K-02	1629	-0.119915	889	-0.236784
Sobuzoxane	LOPAC	4-A	K-03	1093	2.51604	4-B	K-03	2534	2.29172	1441	1.82156
Tyrphostin AG 879	LOPAC	4-A	K-04	772	0.373735	4-B	K-04	1785	0.295791	1013	0.225598
Sulfaphenazole	LOPAC	4-A	K-05	731	0.100108	4-B	K-05	1700	0.0692845	969	0.0615266
TTNPB	LOPAC	4-A	K-06	709	-0.0467169	4-B	K-06	1528	-0.389059	819	-0.497806
Semicarbazide hydrochloride	LOPAC	4-A	K-07	729	0.0867599	4-B	K-07	1644	-0.0799436	915	-0.139833
Tyrphostin AG 527	LOPAC	4-A	K-08	731	0.100108	4-B	K-08	1649	-0.0666197	918	-0.128647
SC 19220	LOPAC	4-A	K-09	711	-0.0333692	4-B	K-09	1514	-0.426366	803	-0.557468
Tyrphostin AG 808	LOPAC	4-A	K-10	640	-0.507212	4-B	K-10	1337	-0.898034	697	-0.95273
Albuterol hemisulfate	LOPAC	4-A	K-11	696	-0.133477	4-B	K-11	1519	-0.413042	823	-0.482891
Triamcinolone	LOPAC	4-A	K-12	709	-0.0467169	4-B	K-12	1580	-0.25049	871	-0.303904
SKF 96365	LOPAC	4-A	K-13	722	0.040043	4-B	K-13	1605	-0.18387	883	-0.259158
Na-p-Tosyl-L-lysine chloromethyl ketone hydrochloride	LOPAC	4-A	K-14	738	0.146824	4-B	K-14	1556	-0.314445	818	-0.501535
Mock	LOPAC	4-A	K-15	626	-0.600645	4-B	K-15	1533	-0.375735	907	-0.169664
I-OMe-Tyrphostin AG 538	LOPAC	4-A	K-16	649	-0.447147	4-B	K-16	1711	0.0985972	1062	0.408313
SIB 1893	LOPAC	4-A	K-17	653	-0.420452	4-B	K-17	1758	0.223842	1105	0.568655
Thioridazine hydrochloride	LOPAC	4-A	K-18	543	-1.15457	4-B	K-18	1357	-0.844738	814	-0.516451
SKF 91488 dihydrochloride	LOPAC	4-A	K-19	680	-0.240258	4-B	K-19	1726	0.138569	1046	0.348651
3-Tropanyl-indole-3-carboxylate hydrochloride	LOPAC	4-A	K-20	688	-0.186867	4-B	K-20	1747	0.19453	1059	0.397126
SB 224289 hydrochloride	LOPAC	4-A	K-21	591	-0.83423	4-B	K-21	1300	-0.996631	709	-0.907984
Tyrphostin A9	LOPAC	4-A	K-22	694	-0.146824	4-B	K-22	1328	-0.922017	634	-1.18765
4-Imidazoleacrylic acid	LOPAC	4-A	L-01	736	0.133477	4-B	L-01	1700	0.0692845	964	0.0428822
Mock	LOPAC	4-A	L-02	745	0.193541	4-B	L-02	1624	-0.133239	879	-0.274073
(+)-trans-(1R,2R)-U-50488 hydrochloride	LOPAC	4-A	L-03	718	0.0133477	4-B	L-03	1705	0.0826084	987	0.128647
Mock	LOPAC	4-A	L-04	731	0.100108	4-B	L-04	1897	0.594248	1166	0.796117
Vinpocetine	LOPAC	4-A	L-05	714	-0.0133477	4-B	L-05	1505	-0.450349	791	-0.602215
Mock	LOPAC	4-A	L-06	731	0.100108	4-B	L-06	1780	0.282468	1049	0.359837
1400W dihydrochloride	LOPAC	4-A	L-07	720	0.0266953	4-B	L-07	1680	0.0159887	960	0.0279666
Mock	LOPAC	4-A	L-08	711	-0.0333692	4-B	L-08	1903	0.610237	1192	0.893068
Xamoterol hemifumarate	LOPAC	4-A	L-09	722	0.040043	4-B	L-09	1556	-0.314445	834	-0.441873
Mock	LOPAC	4-A	L-10	655	-0.407104	4-B	L-10	1659	-0.0399718	1004	0.192038
Zardaverine	LOPAC	4-A	L-11	609	-0.714101	4-B	L-11	1561	-0.301121	952	-0.00186444
Mock	LOPAC	4-A	L-12	671	-0.300323	4-B	L-12	1634	-0.106592	963	0.0391533
Ro 16-6491 hydrochloride	LOPAC	4-A	M-01	701	-0.100108	4-B	M-01	1753	0.210518	1052	0.371024
Tetraisopropyl pyrophosphoramide	LOPAC	4-A	M-02	684	-0.213563	4-B	M-02	1726	0.138569	1042	0.333735
Rilmenidine hemifumarate	LOPAC	4-A	M-03	731	0.100108	4-B	M-03	1869	0.519634	1138	0.691708
Tetraethylammonium chloride	LOPAC	4-A	M-04	747	0.206889	4-B	M-04	1903	0.610237	1156	0.758828
Seglitide	LOPAC	4-A	M-05	738	0.146824	4-B	M-05	1669	-0.0133239	931	-0.080171
L-765,314	LOPAC	4-A	M-06	684	-0.213563	4-B	M-06	1695	0.0559606	1011	0.21814
(-)-Scopolamine methyl nitrate	LOPAC	4-A	M-07	727	0.0734122	4-B	M-07	1785	0.295791	1058	0.393397
Theobromine	LOPAC	4-A	M-08	740	0.160172	4-B	M-08	1807	0.354417	1067	0.426957
SKF 89626	LOPAC	4-A	M-09	711	-0.0333692	4-B	M-09	1609	-0.173211	898	-0.203224
Thio-NADP sodium	LOPAC	4-A	M-10	711	-0.0333692	4-B	M-10	1769	0.253155	1058	0.393397
Sanguinarine chloride	LOPAC	4-A	M-11	2041	8.84283	4-B	M-11	2636	2.56353	595	-1.33308
S(-)-Timolol maleate	LOPAC	4-A	M-12	729	0.0867599	4-B	M-12	1807	0.354417	1078	0.467975
(-)-Scopolamine,n-Butyl-, bromide	LOPAC	4-A	M-13	682	-0.22691	4-B	M-13	1669	-0.0133239	987	0.128647
Tyrphostin 25	LOPAC	4-A	M-14	684	-0.213563	4-B	M-14	1857	0.487656	1173	0.822219
SU 5416	LOPAC	4-A	M-15	692	-0.160172	4-B	M-15	1634	-0.106592	942	-0.0391533
Tyrphostin AG 538	LOPAC	4-A	M-16	707	-0.0600645	4-B	M-16	1780	0.282468	1073	0.449331
1-(1-Naphthyl)piperazine hydrochloride	LOPAC	4-A	M-17	690	-0.17352	4-B	M-17	1711	0.0985972	1021	0.255429
Thapsigargin	LOPAC	4-A	M-18	651	-0.433799	4-B	M-18	908	-2.04123	257	-2.59344
Suramin hexasodium	LOPAC	4-A	M-19	667	-0.327018	4-B	M-19	1705	0.0826084	1038	0.31882
Tracazolate	LOPAC	4-A	M-20	703	-0.0867599	4-B	M-20	1705	0.0826084	1002	0.18458
L-Tryptophan	LOPAC	4-A	M-21	701	-0.100108	4-B	M-21	1680	0.0159887	979	0.0988155
TPMPA	LOPAC	4-A	M-22	725	0.0600645	4-B	M-22	1575	-0.263814	850	-0.382211
Urapidil hydrochloride	LOPAC	4-A	N-01	694	-0.146824	4-B	N-01	1840	0.442355	1146	0.721539
Mock	LOPAC	4-A	N-02	684	-0.213563	4-B	N-02	1915	0.642214	1231	1.03849
(-)-trans-(1S,2S)-U-50488 hydrochloride	LOPAC	4-A	N-03	718	0.0133477	4-B	N-03	1624	-0.133239	906	-0.173393
Mock	LOPAC	4-A	N-04	772	0.373735	4-B	N-04	1950	0.735482	1178	0.840864
Vancomycin hydrochloride from Streptomyces orientalis	LOPAC	4-A	N-05	690	-0.17352	4-B	N-05	1737	0.167882	1047	0.35238
Mock	LOPAC	4-A	N-06	765	0.327018	4-B	N-06	1807	0.354417	1042	0.333735
WB 64	LOPAC	4-A	N-07	694	-0.146824	4-B	N-07	1880	0.548946	1186	0.870695
Mock	LOPAC	4-A	N-08	727	0.0734122	4-B	N-08	1880	0.548946	1153	0.747641
Xylometazoline hydrochloride	LOPAC	4-A	N-09	738	0.146824	4-B	N-09	1769	0.253155	1031	0.292717
Mock	LOPAC	4-A	N-10	738	0.146824	4-B	N-10	1726	0.138569	988	0.132375
Mock	LOPAC	4-A	N-11	727	0.0734122	4-B	N-11	1829	0.413042	1102	0.557468
Mock	LOPAC	4-A	N-12	716	0	4-B	N-12	1737	0.167882	1021	0.255429
Ro 41-1049 hydrochloride	LOPAC	4-A	O-01	667	-0.327018	4-B	O-01	995	-1.80939	328	-2.32869
Tetramisole hydrochloride	LOPAC	4-A	O-02	752	0.240258	4-B	O-02	1194	-1.2791	442	-1.9036
R(-)-Denopamine	LOPAC	4-A	O-03	630	-0.57395	4-B	O-03	1093	-1.54824	463	-1.82529
Tolazamide	LOPAC	4-A	O-04	701	-0.100108	4-B	O-04	1169	-1.34572	468	-1.80664
Sulindac sulfone	LOPAC	4-A	O-05	736	0.133477	4-B	O-05	1254	-1.11921	518	-1.6202
Triamterene	LOPAC	4-A	O-06	716	0	4-B	O-06	1205	-1.24979	489	-1.72834
DL-Stearoylcarnitine chloride	LOPAC	4-A	O-07	684	-0.213563	4-B	O-07	1201	-1.26044	517	-1.62393
(?)-Taxifolin	LOPAC	4-A	O-08	684	-0.213563	4-B	O-08	1281	-1.04726	597	-1.32562
SKF 83565 hydrobromide	LOPAC	4-A	O-09	618	-0.654036	4-B	O-09	1250	-1.12987	632	-1.19511
Tyrphostin AG 835	LOPAC	4-A	O-10	585	-0.874273	4-B	O-10	1242	-1.15119	657	-1.10189
N-Succinyl-L-proline	LOPAC	4-A	O-11	684	-0.213563	4-B	O-11	1273	-1.06858	589	-1.35545
N,N,N-trimethyl-1-(4-trans-stilbenoxy)-2-propylammonium iodide	LOPAC	4-A	O-12	649	-0.447147	4-B	O-12	1296	-1.00729	647	-1.13917
SB 205384	LOPAC	4-A	O-13	709	-0.0467169	4-B	O-13	1176	-1.32706	467	-1.81037
1-[2-(Trifluoromethyl)phenyl]imidazole	LOPAC	4-A	O-14	649	-0.447147	4-B	O-14	1169	-1.34572	520	-1.61274
(-)-Scopolamine methyl bromide	LOPAC	4-A	O-15	630	-0.57395	4-B	O-15	1220	-1.20981	590	-1.35172
Trimethoprim	LOPAC	4-A	O-16	626	-0.600645	4-B	O-16	1254	-1.11921	628	-1.21002
Ketanserin tartrate	LOPAC	4-A	O-17	624	-0.613993	4-B	O-17	1172	-1.33772	548	-1.50833
Tyrphostin AG 126	LOPAC	4-A	O-18	640	-0.507212	4-B	O-18	1285	-1.0366	645	-1.14663
SQ 22536	LOPAC	4-A	O-19	655	-0.407104	4-B	O-19	1187	-1.29775	532	-1.568
3-Tropanylindole-3-carboxylate methiodide	LOPAC	4-A	O-20	645	-0.473842	4-B	O-20	1281	-1.04726	636	-1.18019
Tranilast	LOPAC	4-A	O-21	649	-0.447147	4-B	O-21	1224	-1.19915	575	-1.40765
U-75302	LOPAC	4-A	O-22	626	-0.600645	4-B	O-22	1224	-1.19915	598	-1.32189
Urapidil, 5-Methyl-	LOPAC	4-A	P-01	673	-0.286975	4-B	P-01	1187	-1.29775	514	-1.63512
Mock	LOPAC	4-A	P-02	690	-0.17352	4-B	P-02	1127	-1.45764	437	-1.92224
U-101958 maleate	LOPAC	4-A	P-03	688	-0.186867	4-B	P-03	1137	-1.43099	449	-1.87749
Mock	LOPAC	4-A	P-04	714	-0.0133477	4-B	P-04	1258	-1.10855	544	-1.52325
(?)-gamma-Vinyl GABA	LOPAC	4-A	P-05	701	-0.100108	4-B	P-05	1285	-1.0366	584	-1.37409
Mock	LOPAC	4-A	P-06	655	-0.407104	4-B	P-06	1209	-1.23913	554	-1.48596
( R)-(+)-WIN 55,212-2 mesylate	LOPAC	4-A	P-07	593	-0.820882	4-B	P-07	1242	-1.15119	649	-1.13172
Mock	LOPAC	4-A	P-08	626	-0.600645	4-B	P-08	1316	-0.953994	690	-0.978832
Xanthine amine congener	LOPAC	4-A	P-09	580	-0.907642	4-B	P-09	1224	-1.19915	644	-1.15036
Mock	LOPAC	4-A	P-10	655	-0.407104	4-B	P-10	1442	-0.618231	787	-0.61713
Zimelidine dihydrochloride	LOPAC	4-A	P-11	609	-0.714101	4-B	P-11	1183	-1.30841	574	-1.41138
Mock	LOPAC	4-A	P-12	636	-0.533907	4-B	P-12	1328	-0.922017	692	-0.971375
ABT-737	Sellec	5-A	A-01	1013	0.380826	4-B	A-01	2942	0.901185	1929	1.62262
Altretamine (Hexalen)	Sellec	5-A	A-02	688	0.12952	4-B	A-02	1316	-0.061579	628	-0.300869
Azacitidine (Vidaza)	Sellec	5-A	A-03	594	0.056834	4-B	A-03	1180	-0.142105	586	-0.362965
Capecitabine (Xeloda)	Sellec	5-A	A-04	789	0.207618	4-B	A-04	1519	0.0586185	730	-0.150065
Chrysophanic acid (Chrysophanol)	Sellec	5-A	A-05	818	0.230042	4-B	A-05	1478	0.0343421	660	-0.253558
Dacomitinib (PF299804, PF-00299804)	Sellec	5-A	A-06	663	0.110188	4-B	A-06	1103	-0.187697	440	-0.578822
E7080 (Lenvatinib)	Sellec	5-A	A-07	613	0.0715257	4-B	A-07	1250	-0.100658	637	-0.287563
Flavopiridol hydrochloride	Sellec	5-A	A-08	536	0.0119854	4-B	A-08	497	-0.546513	-39	-1.28701
JNJ-38877605	Sellec	5-A	A-09	720	0.154264	4-B	A-09	1496	0.045	776	-0.0820552
LDN193189	Sellec	5-A	A-10	170	-0.271025	4-B	A-10	429	-0.586777	259	-0.846425
Mifepristone (Mifeprex)	Sellec	5-A	A-11	881	0.278757	4-B	A-11	1501	0.0479606	620	-0.312697
Panobinostat	Sellec	5-A	A-12	4138	2.79724	4-B	A-12	1874	0.268816	-2264	-4.57661
PD173074	Sellec	5-A	A-13	551	0.0235842	4-B	A-13	1124	-0.175263	573	-0.382185
Pioglitazone (Actos)	Sellec	5-A	A-14	770	0.192926	4-B	A-14	1639	0.129671	869	0.0554427
SNS-032 (BMS-387032)	Sellec	5-A	A-15	694	0.134159	4-B	A-15	661	-0.449408	-33	-1.27814
S-Ruxolitinib	Sellec	5-A	A-16	828	0.237775	4-B	A-16	1644	0.132632	816	-0.0229163
Tofacitinib (CP-690550, Tasocitinib)	Sellec	5-A	A-17	772	0.194473	4-B	A-17	1705	0.16875	933	0.150065
Vincristine	Sellec	5-A	A-18	768	0.19138	4-B	A-18	1580	0.0947369	812	-0.0288302
Cladribine	Sellec	5-A	A-19	3731	2.48252	4-B	A-19	4371	1.7473	640	-0.283127
BML-266	Sellec	5-A	A-20	696	0.135706	4-B	A-20	1482	0.0367105	786	-0.0672705
GSK 269962	Sellec	5-A	A-21	497	-0.0181714	4-B	A-21	936	-0.286579	439	-0.5803
Marimastat	Sellec	5-A	A-22	754	0.180554	4-B	A-22	1721	0.178224	967	0.200333
Pyroxamide	Sellec	5-A	A-23	1016	0.383146	4-B	A-23	1962	0.320921	946	0.169285
TCS PIM-1 4a	Sellec	5-A	A-24	756	0.182101	4-B	A-24	1818	0.235658	1062	0.340788
2-Methoxyestradiol	Sellec	5-A	B-01	669	0.114828	4-B	B-01	1528	0.0639474	859	0.040658
AZ 3146	Sellec	5-A	B-02	647	0.0978163	4-B	B-02	1357	-0.0373027	710	-0.179634
AZD8055	Sellec	5-A	B-03	497	-0.0181714	4-B	B-03	1090	-0.195395	593	-0.352615
BMS 794833	Sellec	5-A	B-04	673	0.117921	4-B	B-04	1926	0.299605	1253	0.623176
Cyt387	Sellec	5-A	B-05	525	0.00347963	4-B	B-05	587	-0.493224	62	-1.13768
DAPT (GSI-IX)	Sellec	5-A	B-06	752	0.179008	4-B	B-06	1561	0.0834869	809	-0.0332656
Enzastaurin (LY317615)	Sellec	5-A	B-07	686	0.127973	4-B	B-07	1510	0.0532895	824	-0.0110885
Formestane	Sellec	5-A	B-08	722	0.15581	4-B	B-08	1533	0.0669079	811	-0.0303087
Iniparib (BSI-201)	Sellec	5-A	B-09	738	0.168182	4-B	B-09	1600	0.106579	862	0.0450934
Linsitinib (OSI-906)	Sellec	5-A	B-10	589	0.0529677	4-B	B-10	998	-0.249869	409	-0.624654
MK-2206 dihydrochloride	Sellec	5-A	B-11	747	0.175141	4-B	B-11	1320	-0.0592106	573	-0.382185
Olaparib (AZD2281)	Sellec	5-A	B-12	2004	1.14712	4-B	B-12	2845	0.84375	841	0.0140455
PF 573228	Sellec	5-A	B-13	510	-0.00811914	4-B	B-13	587	-0.493224	77	-1.11551
Quizartinib (AC220)	Sellec	5-A	B-14	598	0.059927	4-B	B-14	836	-0.34579	238	-0.877473
SB590885	Sellec	5-A	B-15	841	0.247827	4-B	B-15	1447	0.0159869	606	-0.333395
Tipifarnib (Zarnestra)	Sellec	5-A	B-16	678	0.121787	4-B	B-16	1533	0.0669079	855	0.0347441
Torin 2	Sellec	5-A	B-17	164	-0.275664	4-B	B-17	218	-0.711711	54	-1.14951
Vorinostat (SAHA)	Sellec	5-A	B-18	1130	0.471297	4-B	B-18	1992	0.338684	862	0.0450934
Banoxantrone dihydrochloride	Sellec	5-A	B-19	2942	1.87243	4-B	B-19	3905	1.47138	963	0.194419
CDIBA	Sellec	5-A	B-20	745	0.173595	4-B	B-20	1624	0.12079	879	0.0702274
GW 9508	Sellec	5-A	B-21	678	0.121787	4-B	B-21	1644	0.132632	966	0.198854
Necrostatin-1	Sellec	5-A	B-22	791	0.209164	4-B	B-22	1649	0.135592	858	0.0391795
QNZ	Sellec	5-A	B-23	745	0.173595	4-B	B-23	1700	0.16579	955	0.182591
TTP 22	Sellec	5-A	B-24	834	0.242414	4-B	B-24	1857	0.25875	1023	0.283127
ABT-751	Sellec	5-A	C-01	580	0.0460084	4-B	C-01	1403	-0.0100658	823	-0.012567
AMG 900	Sellec	5-A	C-02	655	0.104002	4-B	C-02	1044	-0.222632	389	-0.654224
Azathioprine (Azasan, Imuran)	Sellec	5-A	C-03	711	0.147304	4-B	C-03	1438	0.0106579	727	-0.1545
Carboplatin	Sellec	5-A	C-04	758	0.183647	4-B	C-04	1571	0.0894079	813	-0.0273517
Cisplatin	Sellec	5-A	C-05	787	0.206071	4-B	C-05	1639	0.129671	852	0.0303087
Dalcetrapib??JTT-705??	Sellec	5-A	C-06	777	0.198339	4-B	C-06	1732	0.184737	955	0.182591
Elesclomol	Sellec	5-A	C-07	3146	2.03017	4-B	C-07	1382	-0.0225	-1764	-3.83737
Fluvastatin sodium (Lescol)	Sellec	5-A	C-08	718	0.152717	4-B	C-08	1575	0.0917764	857	0.037701
IC-87114	Sellec	5-A	C-09	653	0.102456	4-B	C-09	1289	-0.0775658	636	-0.289041
Lenalidomide	Sellec	5-A	C-10	680	0.123334	4-B	C-10	1566	0.0864474	886	0.0805767
Mitoxantrone Hydrochloride	Sellec	5-A	C-11	8038	5.81292	4-B	C-11	10288	5.25079	2250	2.09721
Nutlin-3	Sellec	5-A	C-12	547	0.0204912	4-B	C-12	1289	-0.0775658	742	-0.132323
Pelitinib (EKB-569)	Sellec	5-A	C-13	1107	0.453512	4-B	C-13	2709	0.763224	1602	1.13916
Ponatinib (AP24534)	Sellec	5-A	C-14	518	-0.00193313	4-B	C-14	618	-0.474869	100	-1.0815
SB 216763	Sellec	5-A	C-15	640	0.0924035	4-B	C-15	1162	-0.152763	522	-0.457587
SU11274	Sellec	5-A	C-16	521	0.000386626	4-B	C-16	1064	-0.21079	543	-0.426539
Topotecan HCl	Sellec	5-A	C-17	8727	6.34569	4-B	C-17	11550	5.99803	2823	2.94438
Y-27632 2HCl	Sellec	5-A	C-18	624	0.0800315	4-B	C-18	1510	0.0532895	886	0.0805767
VX-680 (MK-0457, Tozasertib)	Sellec	5-A	C-19	473	-0.0367294	4-B	C-19	1447	0.0159869	974	0.210682
CGS 9343B	Sellec	5-A	C-20	657	0.105549	4-B	C-20	1796	0.222632	1139	0.45463
GSK 3787	Sellec	5-A	C-21	651	0.100909	4-B	C-21	1726	0.181184	1075	0.360008
MG 149	Sellec	5-A	C-22	634	0.087764	4-B	C-22	1669	0.147434	1035	0.300869
S-(+)-Niguldipine hydrochloride	Sellec	5-A	C-23	509	-0.00889239	4-B	C-23	908	-0.303158	399	-0.639439
U 73122	Sellec	5-A	C-24	1566	0.808434	4-B	C-24	1785	0.216119	219	-0.905564
3-Methyladenine	Sellec	5-A	D-01	649	0.0993628	4-B	D-01	1774	0.209605	1125	0.433931
AZ628	Sellec	5-A	D-02	611	0.0699792	4-B	D-02	1664	0.144474	1053	0.327481
Bafetinib (INNO-406)	Sellec	5-A	D-03	563	0.0328632	4-B	D-03	1080	-0.201316	517	-0.464979
Bortezomib (Velcade)	Sellec	5-A	D-04	504	-0.0127586	4-B	D-04	643	-0.460066	139	-1.02384
Cytarabine	Sellec	5-A	D-05	7359	5.28788	4-B	D-05	6635	3.08783	-724	-2.29976
Dasatinib (BMS-354825)	Sellec	5-A	D-06	1144	0.482122	4-B	D-06	6861	3.22165	5717	7.22307
Epirubicin Hydrochloride	Sellec	5-A	D-07	1370	0.656877	4-B	D-07	2066	0.3825	696	-0.200333
GDC-0879	Sellec	5-A	D-08	699	0.138025	4-B	D-08	1528	0.0639474	829	-0.00369618
INK 128	Sellec	5-A	D-09	386	-0.104002	4-B	D-09	655	-0.452961	269	-0.83164
Lomustine (CeeNU)	Sellec	5-A	D-10	796	0.213031	4-B	D-10	1769	0.206645	973	0.209204
NPI-2358 (Plinabulin)	Sellec	5-A	D-11	589	0.0529677	4-B	D-11	1361	-0.0349342	772	-0.0879691
OSI-930	Sellec	5-A	D-12	624	0.0800315	4-B	D-12	1349	-0.0420395	725	-0.157457
PF-04217903	Sellec	5-A	D-13	688	0.12952	4-B	D-13	1624	0.12079	936	0.1545
R406(free base)	Sellec	5-A	D-14	591	0.0545142	4-B	D-14	747	-0.398487	156	-0.998708
SB939 (Pracinostat)	Sellec	5-A	D-15	947	0.329792	4-B	D-15	1737	0.187697	790	-0.0613566
TAK-733	Sellec	5-A	D-16	834	0.242414	4-B	D-16	1780	0.213158	946	0.169285
Tosedostat (CHR2797)	Sellec	5-A	D-17	624	0.0800315	4-B	D-17	1585	0.0976974	961	0.191462
WAY-362450	Sellec	5-A	D-18	694	0.134159	4-B	D-18	1835	0.245724	1141	0.457587
1,4-PB-ITU dihydrobromide	Sellec	5-A	D-19	638	0.090857	4-B	D-19	1552	0.0781579	914	0.121974
CGP 3466B	Sellec	5-A	D-20	686	0.127973	4-B	D-20	1721	0.178224	1035	0.300869
HLI 373	Sellec	5-A	D-21	611	0.0699792	4-B	D-21	1324	-0.0568421	713	-0.175199
NF??B Activation Inhibitor III	Sellec	5-A	D-22	688	0.12952	4-B	D-22	1669	0.147434	981	0.221032
SA4503	Sellec	5-A	D-23	669	0.114828	4-B	D-23	1737	0.187697	1068	0.349659
UNC 0224	Sellec	5-A	D-24	747	0.175141	4-B	D-24	1915	0.293092	1168	0.497506
(-)-Epigallocatechin gallate	Sellec	5-A	E-01	462	-0.0452352	4-B	E-01	1639	0.129671	1177	0.510812
Aminoglutethimide (Cytadren)	Sellec	5-A	E-02	663	0.110188	4-B	E-02	1796	0.222632	1133	0.445759
AZD6244 (Selumetinib)	Sellec	5-A	E-03	641	0.0931768	4-B	E-03	1605	0.10954	964	0.195897
Bleomycin sulfate	Sellec	5-A	E-04	2435	1.48039	4-B	E-04	2785	0.808224	350	-0.711884
Clofarabine	Sellec	5-A	E-05	9247	6.74778	4-B	E-05	10541	5.40059	1294	0.683793
Danusertib (PHA-739358)	Sellec	5-A	E-06	449	-0.0552875	4-B	E-06	671	-0.443487	222	-0.901128
Exemestane	Sellec	5-A	E-07	733	0.164316	4-B	E-07	1980	0.331579	1247	0.614305
Fludarabine (Fludara)	Sellec	5-A	E-08	5476	3.83185	4-B	E-08	8137	3.97717	2661	2.70486
Idarubicin HCl	Sellec	5-A	E-09	268	-0.195246	4-B	E-09	394	-0.6075	126	-1.04306
MDV3100 (Enzalutamide)	Sellec	5-A	E-10	643	0.0947233	4-B	E-10	1575	0.0917764	932	0.148586
MK-0752	Sellec	5-A	E-11	626	0.081578	4-B	E-11	1561	0.0834869	935	0.153022
NVP-BSK805	Sellec	5-A	E-12	506	-0.0112121	4-B	E-12	1019	-0.237434	513	-0.470893
PI-103	Sellec	5-A	E-13	272	-0.192153	4-B	E-13	617	-0.475461	345	-0.719276
Procarbazine hydrochloride (Matulane)	Sellec	5-A	E-14	636	0.0893105	4-B	E-14	1624	0.12079	988	0.231381
SB 431542	Sellec	5-A	E-15	551	0.0235842	4-B	E-15	1482	0.0367105	931	0.147108
SB 743921	Sellec	5-A	E-16	390	-0.100909	4-B	E-16	968	-0.267632	578	-0.374793
Toremifene Citrate (Fareston, Acapodene)	Sellec	5-A	E-17	521	0.000386626	4-B	E-17	1425	0.00296053	904	0.107189
YM155	Sellec	5-A	E-18	4026	2.71063	4-B	E-18	4014	1.53592	-12	-1.24709
Adrucil (Fluorouracil)	Sellec	5-A	E-19	561	0.0313167	4-B	E-19	1391	-0.0171711	830	-0.00221771
CCT 018159	Sellec	5-A	E-20	504	-0.0127586	4-B	E-20	1456	0.0213158	952	0.178156
GSK 650394	Sellec	5-A	E-21	448	-0.0560607	4-B	E-21	653	-0.454145	205	-0.926262
Pentostatin	Sellec	5-A	E-22	587	0.0514212	4-B	E-22	1664	0.144474	1077	0.362965
SMER 3	Sellec	5-A	E-23	2636	1.63581	4-B	E-23	2906	0.879869	270	-0.830162
VER 155008	Sellec	5-A	E-24	479	-0.0320899	4-B	E-24	1209	-0.124934	730	-0.150065
A-769662	Sellec	5-A	F-01	622	0.078485	4-B	F-01	1874	0.268816	1252	0.621697
Andarine (GTX-007)	Sellec	5-A	F-02	561	0.0313167	4-B	F-02	1514	0.0556579	953	0.179634
Barasertib (AZD1152-HQPA)	Sellec	5-A	F-03	591	0.0545142	4-B	F-03	1571	0.0894079	980	0.219553
Bosutinib (SKI-606)	Sellec	5-A	F-04	738	0.168182	4-B	F-04	1909	0.28954	1171	0.501941
Crenolanib (CP-868596)	Sellec	5-A	F-05	632	0.0862175	4-B	F-05	607	-0.481382	-25	-1.26631
Daunorubicin HCl (Daunomycin HCl)	Sellec	5-A	F-06	423	-0.075392	4-B	F-06	690	-0.432237	267	-0.834597
Erlotinib HCl	Sellec	5-A	F-07	618	0.075392	4-B	F-07	1434	0.00828948	816	-0.0229163
GW3965 HCl	Sellec	5-A	F-08	636	0.0893105	4-B	F-08	1609	0.111908	973	0.209204
Ispinesib (SB-715992)	Sellec	5-A	F-09	345	-0.135706	4-B	F-09	733	-0.406777	388	-0.655702
Lonidamine	Sellec	5-A	F-10	747	0.175141	4-B	F-10	1496	0.045	749	-0.121974
NU7441(KU-57788)	Sellec	5-A	F-11	375	-0.112508	4-B	F-11	791	-0.372434	416	-0.614305
Oxaliplatin (Eloxatin)	Sellec	5-A	F-12	1863	1.03809	4-B	F-12	2628	0.715264	765	-0.0983184
PF-3845	Sellec	5-A	F-13	564	0.0336364	4-B	F-13	1312	-0.0639474	748	-0.123452
Saracatinib (AZD0530)	Sellec	5-A	F-14	598	0.059927	4-B	F-14	1774	0.209605	1176	0.509333
SGI-1776 free base	Sellec	5-A	F-15	405	-0.0893105	4-B	F-15	604	-0.483158	199	-0.935133
TAME	Sellec	5-A	F-16	643	0.0947233	4-B	F-16	1510	0.0532895	867	0.0524857
TPCA-1	Sellec	5-A	F-17	452	-0.0529677	4-B	F-17	894	-0.311448	442	-0.575865
WP1130	Sellec	5-A	F-18	4384	2.98746	4-B	F-18	4952	2.09132	568	-0.389577
4-Phenylbutyrate	Sellec	5-A	F-19	589	0.0529677	4-B	F-19	1753	0.197171	1164	0.491592
Fenretinide	Sellec	5-A	F-20	521	0.000386626	4-B	F-20	1137	-0.167566	616	-0.318611
ITX 3	Sellec	5-A	F-21	559	0.0297702	4-B	F-21	1552	0.0781579	993	0.238773
NSC 23766	Sellec	5-A	F-22	564	0.0336364	4-B	F-22	1915	0.293092	1351	0.768066
SR 33805	Sellec	5-A	F-23	329	-0.148078	4-B	F-23	841	-0.342829	512	-0.472372
Lapatinib Ditosylate (Tykerb)	Sellec	5-A	F-24	470	-0.0390492	4-B	F-24	1044	-0.222632	574	-0.380706
17-DMAG HCl (Alvespimycin)	Sellec	5-A	G-01	440	-0.0622467	4-B	G-01	1456	0.0213158	1016	0.272778
Amuvatinib (MP-470)	Sellec	5-A	G-02	624	0.0800315	4-B	G-02	1863	0.262303	1239	0.602477
AZD7762	Sellec	5-A	G-03	1932	1.09144	4-B	G-03	5152	2.20974	3220	3.53133
BMS 777607	Sellec	5-A	G-04	515	-0.00425288	4-B	G-04	1420	0	905	0.108668
Coenzyme Q10(CoQ10)	Sellec	5-A	G-05	558	0.0289969	4-B	G-05	1649	0.135592	1091	0.383663
Dapagliflozin	Sellec	5-A	G-06	578	0.0444619	4-B	G-06	1695	0.162829	1117	0.422104
Ezetimibe (Zetia)	Sellec	5-A	G-07	448	-0.0560607	4-B	G-07	1227	-0.114276	779	-0.0776198
Flutamide (Eulexin)	Sellec	5-A	G-08	546	0.0197179	4-B	G-08	1403	-0.0100658	857	0.037701
Imatinib (Gleevec)	Sellec	5-A	G-09	507	-0.0104389	4-B	G-09	1365	-0.0325658	858	0.0391795
Medroxyprogesterone acetate	Sellec	5-A	G-10	518	-0.00193313	4-B	G-10	1420	0	902	0.104232
MK-1775	Sellec	5-A	G-11	6018	4.25095	4-B	G-11	7116	3.37263	1098	0.394013
Obatoclax mesylate (GX15-070)	Sellec	5-A	G-12	2066	1.19506	4-B	G-12	2960	0.911843	894	0.0924045
PIK-75	Sellec	5-A	G-13	544	0.0181714	4-B	G-13	533	-0.525198	-11	-1.24561
Quercetin (Sophoretin)	Sellec	5-A	G-14	671	0.116374	4-B	G-14	1261	-0.0941448	590	-0.357051
SB 525334	Sellec	5-A	G-15	561	0.0313167	4-B	G-15	1378	-0.0248684	817	-0.0214378
Tie2 kinase inhibitor	Sellec	5-A	G-16	521	0.000386626	4-B	G-16	1328	-0.0544737	807	-0.0362226
Torin 1	Sellec	5-A	G-17	233	-0.22231	4-B	G-17	474	-0.560132	241	-0.873038
Vismodegib (GDC-0449)	Sellec	5-A	G-18	563	0.0328632	4-B	G-18	1482	0.0367105	919	0.129366
AZ 23	Sellec	5-A	G-19	400	-0.0931768	4-B	G-19	514	-0.536448	114	-1.0608
CD 437	Sellec	5-A	G-20	12351	9.14795	4-B	G-20	18129	9.89349	5778	7.31326
GSK837149A	Sellec	5-A	G-21	529	0.00657263	4-B	G-21	1395	-0.0148026	866	0.0510073
PF 477736	Sellec	5-A	G-22	1007	0.376187	4-B	G-22	3089	0.988224	2082	1.84883
SB 265610	Sellec	5-A	G-23	474	-0.0359562	4-B	G-23	1212	-0.123158	738	-0.138237
XL-184 free base (Cabozantinib)	Sellec	5-A	G-24	409	-0.0862175	4-B	G-24	1361	-0.0349342	952	0.178156
Abiraterone (CB-7598)	Sellec	5-A	H-01	563	0.0328632	4-B	H-01	1780	0.213158	1217	0.569951
APO866 (FK866)	Sellec	5-A	H-02	553	0.0251307	4-B	H-02	1818	0.235658	1265	0.640917
BIRB 796 (Doramapimod)	Sellec	5-A	H-03	463	-0.0444619	4-B	H-03	1524	0.061579	1061	0.339309
BX-795	Sellec	5-A	H-04	479	-0.0320899	4-B	H-04	669	-0.444671	190	-0.94844
Crizotinib (PF-02341066)	Sellec	5-A	H-05	365	-0.120241	4-B	H-05	696	-0.428684	331	-0.739975
DCC-2036 (Rebastinib)	Sellec	5-A	H-06	388	-0.102456	4-B	H-06	671	-0.443487	283	-0.810942
Estrone	Sellec	5-A	H-07	488	-0.0251307	4-B	H-07	1460	0.0236842	972	0.207725
Hydrocortisone (Cortisol)	Sellec	5-A	H-08	577	0.0436887	4-B	H-08	1737	0.187697	1160	0.485678
Itraconazole (Sporanox)	Sellec	5-A	H-09	473	-0.0367294	4-B	H-09	1300	-0.0710527	827	-0.00665312
LY2109761	Sellec	5-A	H-10	645	0.0962698	4-B	H-10	2117	0.412698	1472	0.946961
MLN9708	Sellec	5-A	H-11	341	-0.138799	4-B	H-11	663	-0.448224	322	-0.753281
PAC-1	Sellec	5-A	H-12	1926	1.0868	4-B	H-12	4240	1.66974	2314	2.19183
PF-562271	Sellec	5-A	H-13	497	-0.0181714	4-B	H-13	624	-0.471316	127	-1.04158
SB 203580	Sellec	5-A	H-14	494	-0.0204912	4-B	H-14	1429	0.00532895	935	0.153022
SGX-523	Sellec	5-A	H-15	473	-0.0367294	4-B	H-15	1399	-0.0124342	926	0.139716
Tamoxifen Citrate (Nolvadex)	Sellec	5-A	H-16	464	-0.0436887	4-B	H-16	1425	0.00296053	961	0.191462
Vinorelbine (Navelbine)	Sellec	5-A	H-17	479	-0.0320899	4-B	H-17	1246	-0.103026	767	-0.0953614
WYE-354	Sellec	5-A	H-18	416	-0.0808047	4-B	H-18	1172	-0.146842	756	-0.111625
Anagrelide	Sellec	5-A	H-19	517	-0.00270638	4-B	H-19	1324	-0.0568421	807	-0.0362226
FR 180204	Sellec	5-A	H-20	491	-0.0228109	4-B	H-20	1403	-0.0100658	912	0.119017
JK 184	Sellec	5-A	H-21	383	-0.106322	4-B	H-21	953	-0.276513	570	-0.38662
NSC 663284	Sellec	5-A	H-22	3489	2.2954	4-B	H-22	5248	2.26658	1759	1.37128
SCH 79797	Sellec	5-A	H-23	420	-0.0777117	4-B	H-23	707	-0.422171	287	-0.805028
Regorafenib (BAY 73-4506)	Sellec	5-A	H-24	433	-0.0676595	4-B	H-24	939	-0.284803	506	-0.481243
Abitrexate (Methotrexate)	Sellec	5-A	I-01	517	-0.00270638	4-B	I-01	2693	0.75375	2176	1.98781
Aprepitant (MK-0869)	Sellec	5-A	I-02	554	0.0259039	4-B	I-02	1716	0.175263	1162	0.488635
BKM120 (NVP-BKM120)	Sellec	5-A	I-03	441	-0.0614735	4-B	I-03	1086	-0.197763	645	-0.275735
CAL-101 (GS-1101)	Sellec	5-A	I-04	441	-0.0614735	4-B	I-04	1300	-0.0710527	859	0.040658
CUDC-101	Sellec	5-A	I-05	663	0.110188	4-B	I-05	1575	0.0917764	912	0.119017
ENMD-2076	Sellec	5-A	I-06	324	-0.151944	4-B	I-06	770	-0.384869	446	-0.569951
Etoposide (VP-16) Etoposide	Sellec	5-A	I-07	7292	5.23607	4-B	I-07	11980	6.25263	4688	5.70173
Gossypol	Sellec	5-A	I-08	453	-0.0521944	4-B	I-08	1224	-0.116053	771	-0.0894475
Letrozole	Sellec	5-A	I-09	510	-0.00811914	4-B	I-09	1412	-0.00473684	902	0.104232
LY2157299	Sellec	5-A	I-10	518	-0.00193313	4-B	I-10	1505	0.050329	987	0.229902
Mocetinostat (MGCD0103)	Sellec	5-A	I-11	718	0.152717	4-B	I-11	1496	0.045	778	-0.0790982
Paclitaxel (Taxol)	Sellec	5-A	I-12	445	-0.0583805	4-B	I-12	1328	-0.0544737	883	0.0761413
PH-797804	Sellec	5-A	I-13	509	-0.00889239	4-B	I-13	1460	0.0236842	951	0.176677
Rapamycin (Sirolimus)	Sellec	5-A	I-14	406	-0.0885372	4-B	I-14	1127	-0.173487	721	-0.163371
Simvastatin (Zocor)	Sellec	5-A	I-15	464	-0.0436887	4-B	I-15	1447	0.0159869	983	0.223988
Tandutinib (MLN518)	Sellec	5-A	I-16	376	-0.111735	4-B	I-16	1296	-0.0734211	920	0.130845
Vinpocetine (Cavinton)	Sellec	5-A	I-17	507	-0.0104389	4-B	I-17	1552	0.0781579	1045	0.315654
WZ4002	Sellec	5-A	I-18	350	-0.131839	4-B	I-18	936	-0.286579	586	-0.362965
AR-A 014418	Sellec	5-A	I-19	501	-0.0150784	4-B	I-19	1357	-0.0373027	856	0.0362226
Combretastatin A4	Sellec	5-A	I-20	425	-0.0738455	4-B	I-20	1190	-0.136184	765	-0.0983184
JNK Inhibitor V	Sellec	5-A	I-21	472	-0.0375027	4-B	I-21	1113	-0.181776	641	-0.281649
NU6027	Sellec	5-A	I-22	533	0.00966564	4-B	I-22	1600	0.106579	1067	0.34818
SecinH3	Sellec	5-A	I-23	523	0.00193313	4-B	I-23	1510	0.0532895	987	0.229902
Streptozotocin (Zanosar)	Sellec	5-A	I-24	554	0.0259039	4-B	I-24	1425	0.00296053	871	0.0583996
ABT-888 (Veliparib)	Sellec	5-A	J-01	784	0.203752	4-B	J-01	1801	0.225592	1017	0.274256
AUY922 (NVP-AUY922)	Sellec	5-A	J-02	415	-0.081578	4-B	J-02	1198	-0.131447	783	-0.0717059
BIBF1120 (Vargatef)	Sellec	5-A	J-03	448	-0.0560607	4-B	J-03	1070	-0.207237	622	-0.30974
Celecoxib	Sellec	5-A	J-04	510	-0.00811914	4-B	J-04	1747	0.193619	1237	0.59952
Cyclophosphamide monohydrate	Sellec	5-A	J-05	497	-0.0181714	4-B	J-05	1524	0.061579	1027	0.289041
Dorzolamide HCL	Sellec	5-A	J-06	539	0.0143051	4-B	J-06	1649	0.135592	1110	0.411754
GDC-0941	Sellec	5-A	J-07	340	-0.139572	4-B	J-07	784	-0.376579	444	-0.572908
GSK461364	Sellec	5-A	J-08	370	-0.116374	4-B	J-08	962	-0.271184	592	-0.354094
KU-55933	Sellec	5-A	J-09	423	-0.075392	4-B	J-09	1158	-0.155132	735	-0.142673
MLN2238	Sellec	5-A	J-10	328	-0.148851	4-B	J-10	669	-0.444671	341	-0.72519
Neratinib (HKI-272)	Sellec	5-A	J-11	406	-0.0885372	4-B	J-11	1239	-0.107171	833	0.00221771
PCI-32765 (Ibrutinib)	Sellec	5-A	J-12	346	-0.134932	4-B	J-12	780	-0.378948	434	-0.587692
R935788 (Fostamatinib disodium)	Sellec	5-A	J-13	436	-0.0653397	4-B	J-13	1073	-0.205461	637	-0.287563
Rucaparib (AG-014699 , PF-01367338)	Sellec	5-A	J-14	977	0.352989	4-B	J-14	1469	0.0290132	492	-0.501941
Sodium butyrate	Sellec	5-A	J-15	436	-0.0653397	4-B	J-15	1004	-0.246316	568	-0.389577
TG101348 (SAR302503)	Sellec	5-A	J-16	503	-0.0135319	4-B	J-16	844	-0.341053	341	-0.72519
Vandetanib (Zactima)	Sellec	5-A	J-17	421	-0.0769385	4-B	J-17	1025	-0.233882	604	-0.336352
YO-01027	Sellec	5-A	J-18	444	-0.0591537	4-B	J-18	1239	-0.107171	795	-0.0539642
BD 1047	Sellec	5-A	J-19	438	-0.0637932	4-B	J-19	1194	-0.133816	756	-0.111625
Elacridar	Sellec	5-A	J-20	424	-0.0746187	4-B	J-20	1216	-0.12079	792	-0.0583996
L-NNA	Sellec	5-A	J-21	434	-0.0668862	4-B	J-21	1242	-0.105395	808	-0.0347441
SANT-1	Sellec	5-A	J-22	494	-0.0204912	4-B	J-22	1258	-0.0959211	764	-0.0997968
SID 7969543	Sellec	5-A	J-23	547	0.0204912	4-B	J-23	1357	-0.0373027	810	-0.0317871
Ellagic acid	Sellec	5-A	J-24	547	0.0204912	4-B	J-24	1408	-0.00710527	861	0.0436149
ABT-263 (Navitoclax)	Sellec	5-A	K-01	707	0.144211	4-B	K-01	1538	0.0698685	831	-0.000739236
AR-42 (HDAC-42)	Sellec	5-A	K-02	678	0.121787	4-B	K-02	1425	0.00296053	747	-0.124931
BEZ235 (NVP-BEZ235)	Sellec	5-A	K-03	198	-0.249373	4-B	K-03	549	-0.515724	351	-0.710406
Canagliflozin	Sellec	5-A	K-04	440	-0.0622467	4-B	K-04	1151	-0.159276	711	-0.178156
cx-4945 (Silmitasertib)	Sellec	5-A	K-05	255	-0.205298	4-B	K-05	593	-0.489671	338	-0.729626
Entinostat (MS-275, SNDX-275)	Sellec	5-A	K-06	699	0.138025	4-B	K-06	1416	-0.00236842	717	-0.169285
Everolimus (RAD001)	Sellec	5-A	K-07	446	-0.0576072	4-B	K-07	944	-0.281842	498	-0.49307
GSK1120212 (Trametinib)	Sellec	5-A	K-08	480	-0.0313167	4-B	K-08	1057	-0.214934	577	-0.376271
Linifanib (ABT-869)	Sellec	5-A	K-09	382	-0.107095	4-B	K-09	573	-0.501513	191	-0.946961
LY2603618 (IC-83)	Sellec	5-A	K-10	1169	0.501453	4-B	K-10	3917	1.47849	2748	2.83349
Motesanib Diphosphate	Sellec	5-A	K-11	469	-0.0398224	4-B	K-11	883	-0.317961	414	-0.617262
Pemetrexed	Sellec	5-A	K-12	494	-0.0204912	4-B	K-12	1538	0.0698685	1044	0.314175
PHA-665752	Sellec	5-A	K-13	510	-0.00811914	4-B	K-13	811	-0.360592	301	-0.784329
RG108	Sellec	5-A	K-14	501	-0.0150784	4-B	K-14	1482	0.0367105	981	0.221032
Sunitinib Malate (Sutent)	Sellec	5-A	K-15	477	-0.0336364	4-B	K-15	694	-0.429869	217	-0.908521
Telatinib (BAY 57-9352)	Sellec	5-A	K-16	416	-0.0808047	4-B	K-16	1113	-0.181776	697	-0.198854
TW-37	Sellec	5-A	K-17	2880	1.82449	4-B	K-17	4384	1.755	1504	0.994272
XAV-939	Sellec	5-A	K-18	504	-0.0127586	4-B	K-18	1296	-0.0734211	792	-0.0583996
BML-277	Sellec	5-A	K-19	525	0.00347963	4-B	K-19	1416	-0.00236842	891	0.0879691
cPEPCK inhibitor	Sellec	5-A	K-20	474	-0.0359562	4-B	K-20	1403	-0.0100658	929	0.144151
JZL 184	Sellec	5-A	K-21	433	-0.0676595	4-B	K-21	1308	-0.0663158	875	0.0643135
Oxamflatin	Sellec	5-A	K-22	2612	1.61725	4-B	K-22	3323	1.12678	711	-0.178156
SJ 172550	Sellec	5-A	K-23	459	-0.0475549	4-B	K-23	1501	0.0479606	1042	0.311218
Pomalidomide	Sellec	5-A	K-24	469	-0.0398224	4-B	K-24	1416	-0.00236842	947	0.170763
AEE788 (NVP-AEE788)	Sellec	5-A	L-01	515	-0.00425288	4-B	L-01	1382	-0.0225	867	0.0524857
Axitinib	Sellec	5-A	L-02	561	0.0313167	4-B	L-02	1824	0.239211	1263	0.637961
BIBR1532	Sellec	5-A	L-03	512	-0.00657263	4-B	L-03	1840	0.248684	1328	0.734061
CEP33779	Sellec	5-A	L-04	430	-0.0699792	4-B	L-04	1265	-0.0917764	835	0.00517465
Cyclosporin A (Cyclosporine A)	Sellec	5-A	L-05	473	-0.0367294	4-B	L-05	1134	-0.169342	661	-0.252079
Dovitinib (TKI-258)	Sellec	5-A	L-06	6281	4.45431	4-B	L-06	9918	5.03171	3637	4.14785
Gefitinib (Iressa)	Sellec	5-A	L-07	459	-0.0475549	4-B	L-07	1399	-0.0124342	940	0.160414
GSK690693	Sellec	5-A	L-08	501	-0.0150784	4-B	L-08	971	-0.265855	470	-0.534468
KU-60019	Sellec	5-A	L-09	409	-0.0862175	4-B	L-09	1096	-0.191842	687	-0.213639
MLN8237 (Alisertib)	Sellec	5-A	L-10	498	-0.0173981	4-B	L-10	1451	0.0183553	953	0.179634
Nilotinib (AMN-107)	Sellec	5-A	L-11	426	-0.0730722	4-B	L-11	989	-0.255198	563	-0.39697
PD 0332991 HCl	Sellec	5-A	L-12	464	-0.0436887	4-B	L-12	983	-0.25875	519	-0.462022
Ranolazine (Ranexa)	Sellec	5-A	L-13	507	-0.0104389	4-B	L-13	1429	0.00532895	922	0.133802
Ruxolitinib (INCB018424)	Sellec	5-A	L-14	526	0.00425288	4-B	L-14	1194	-0.133816	668	-0.24173
Sorafenib (Nexavar)	Sellec	5-A	L-15	414	-0.0823512	4-B	L-15	922	-0.294869	508	-0.478286
Trichostatin A (TSA)	Sellec	5-A	L-16	745	0.173595	4-B	L-16	1629	0.12375	884	0.0776198
Vatalanib dihydrochloride (PTK787)	Sellec	5-A	L-17	429	-0.0707525	4-B	L-17	1324	-0.0568421	895	0.0938829
Zibotentan (ZD4054)	Sellec	5-A	L-18	563	0.0328632	4-B	L-18	1629	0.12375	1066	0.346702
BI 78D3	Sellec	5-A	L-19	1165	0.49836	4-B	L-19	2828	0.833685	1663	1.22935
ICI 182,780	Sellec	5-A	L-20	445	-0.0583805	4-B	L-20	1227	-0.114276	782	-0.0731843
Lomeguatrib	Sellec	5-A	L-21	459	-0.0475549	4-B	L-21	1425	0.00296053	966	0.198854
SANT-2	Sellec	5-A	L-22	467	-0.0413689	4-B	L-22	1261	-0.0941448	794	-0.0554427
SK1-I	Sellec	5-A	L-23	291	-0.177461	4-B	L-23	902	-0.306711	611	-0.326003
FK-506 (Tacrolimus)	Sellec	5-A	L-24	414	-0.0823512	4-B	L-24	1246	-0.103026	832	0.000739236
Anagrelide hydrochloride	Sellec	5-A	M-01	432	-0.0684327	4-B	M-01	1649	0.135592	1217	0.569951
AT-406	Sellec	5-A	M-02	421	-0.0769385	4-B	M-02	1763	0.203092	1342	0.75476
BI 2536	Sellec	5-A	M-03	420	-0.0777117	4-B	M-03	1107	-0.185329	687	-0.213639
Irinotecan HCl Trihydrate (Campto)	Sellec	5-A	M-04	3989	2.68202	4-B	M-04	9219	4.61783	5230	6.50306
CYC116	Sellec	5-A	M-05	442	-0.0607002	4-B	M-05	613	-0.477829	171	-0.976531
Disulfiram (Antabuse)	Sellec	5-A	M-06	799	0.21535	4-B	M-06	1547	0.0751974	748	-0.123452
Evista (Raloxifene Hydrochloride)	Sellec	5-A	M-07	353	-0.12952	4-B	M-07	1205	-0.127303	852	0.0303087
GSK1904529A	Sellec	5-A	M-08	417	-0.0800315	4-B	M-08	1420	0	1003	0.253558
JNJ-7706621	Sellec	5-A	M-09	430	-0.0699792	4-B	M-09	663	-0.448224	233	-0.884865
LY294002	Sellec	5-A	M-10	414	-0.0823512	4-B	M-10	1382	-0.0225	968	0.201811
Mycophenolate mofetil (CellCept)	Sellec	5-A	M-11	539	0.0143051	4-B	M-11	2496	0.637106	1957	1.66402
Pazopanib	Sellec	5-A	M-12	365	-0.120241	4-B	M-12	1004	-0.246316	639	-0.284606
PHA-793887	Sellec	5-A	M-13	362	-0.12256	4-B	M-13	531	-0.526382	169	-0.979487
Roscovitine (Seliciclib, CYC202)	Sellec	5-A	M-14	340	-0.139572	4-B	M-14	669	-0.444671	329	-0.742932
TAE684 (NVP-TAE684)	Sellec	5-A	M-15	272	-0.192153	4-B	M-15	429	-0.586777	157	-0.997229
Temozolomide	Sellec	5-A	M-16	546	0.0197179	4-B	M-16	1669	0.147434	1123	0.430974
Ubenimex (Bestatin)	Sellec	5-A	M-17	473	-0.0367294	4-B	M-17	1487	0.0396711	1014	0.269821
Estradiol	Sellec	5-A	M-18	498	-0.0173981	4-B	M-18	1556	0.0805264	1058	0.334874
C 646	Sellec	5-A	M-19	476	-0.0344097	4-B	M-19	1370	-0.0296053	894	0.0924045
DFMO	Sellec	5-A	M-20	533	0.00966564	4-B	M-20	1482	0.0367105	949	0.17372
ML 141	Sellec	5-A	M-21	453	-0.0521944	4-B	M-21	1246	-0.103026	793	-0.0569212
PB 28 dihydrochloride	Sellec	5-A	M-22	495	-0.0197179	4-B	M-22	1353	-0.0396711	858	0.0391795
SKF 91488	Sellec	5-A	M-23	514	-0.00502613	4-B	M-23	1473	0.0313816	959	0.188505
Pimecrolimus	Sellec	5-A	M-24	424	-0.0746187	4-B	M-24	1190	-0.136184	766	-0.0968399
Afatinib (BIBW2992)	Sellec	5-A	N-01	520	-0.000386626	4-B	N-01	2203	0.463619	1683	1.25892
BAY 11-7082 (BAY 11-7821)	Sellec	5-A	N-02	609	0.0684327	4-B	N-02	696	-0.428684	87	-1.10072
Bicalutamide (Casodex)	Sellec	5-A	N-03	472	-0.0375027	4-B	N-03	1580	0.0947369	1108	0.408797
CH5132799	Sellec	5-A	N-04	359	-0.12488	4-B	N-04	1151	-0.159276	792	-0.0583996
Decitabine	Sellec	5-A	N-05	473	-0.0367294	4-B	N-05	1585	0.0976974	1112	0.414711
Doxercalciferol (Hectorol)	Sellec	5-A	N-06	671	0.116374	4-B	N-06	1763	0.203092	1092	0.385142
Febuxostat (Uloric)	Sellec	5-A	N-07	566	0.0351829	4-B	N-07	1469	0.0290132	903	0.105711
GW 4064	Sellec	5-A	N-08	460	-0.0467817	4-B	N-08	1382	-0.0225	922	0.133802
KX2-391	Sellec	5-A	N-09	485	-0.0274504	4-B	N-09	1378	-0.0248684	893	0.090926
Megestrol Acetate	Sellec	5-A	N-10	596	0.0583805	4-B	N-10	1528	0.0639474	932	0.148586
Nocodazole	Sellec	5-A	N-11	594	0.056834	4-B	N-11	1542	0.0722369	948	0.172242
PD0325901	Sellec	5-A	N-12	578	0.0444619	4-B	N-12	1514	0.0556579	936	0.1545
PIK-90	Sellec	5-A	N-13	400	-0.0931768	4-B	N-13	1103	-0.187697	703	-0.189984
Salinomycin (Procoxacin)	Sellec	5-A	N-14	563	0.0328632	4-B	N-14	1552	0.0781579	989	0.232859
Sotrastaurin (AEB071)	Sellec	5-A	N-15	375	-0.112508	4-B	N-15	870	-0.325658	495	-0.497506
Triptolide	Sellec	5-A	N-16	638	0.090857	4-B	N-16	908	-0.303158	270	-0.830162
Vemurafenib (PLX4032)	Sellec	5-A	N-17	500	-0.0158516	4-B	N-17	1289	-0.0775658	789	-0.062835
Zileuton	Sellec	5-A	N-18	620	0.0769385	4-B	N-18	1561	0.0834869	941	0.161893
BIBR 1532	Sellec	5-A	N-19	575	0.0421422	4-B	N-19	1505	0.050329	930	0.145629
GANT 61	Sellec	5-A	N-20	506	-0.0112121	4-B	N-20	1600	0.106579	1094	0.388099
LY 320135	Sellec	5-A	N-21	563	0.0328632	4-B	N-21	1491	0.0420395	928	0.142673
PF-4708671	Sellec	5-A	N-22	577	0.0436887	4-B	N-22	1547	0.0751974	970	0.204768
SKI II	Sellec	5-A	N-23	473	-0.0367294	4-B	N-23	1273	-0.0870395	800	-0.0465719
Tofacitinib citrate (CP-690550 citrate)	Sellec	5-A	N-24	607	0.0668862	4-B	N-24	2104	0.405	1497	0.983923
Anastrozole	Sellec	5-A	O-01	393	-0.0985895	4-B	O-01	1324	-0.0568421	931	0.147108
AT7519	Sellec	5-A	O-02	444	-0.0591537	4-B	O-02	600	-0.485527	156	-0.998708
BI6727 (Volasertib)	Sellec	5-A	O-03	324	-0.151944	4-B	O-03	818	-0.356448	494	-0.498984
CP-466722	Sellec	5-A	O-04	365	-0.120241	4-B	O-04	1054	-0.216711	689	-0.210682
Cyclopamine	Sellec	5-A	O-05	429	-0.0707525	4-B	O-05	1353	-0.0396711	924	0.136759
Docetaxel (Taxotere)	Sellec	5-A	O-06	457	-0.0491014	4-B	O-06	1277	-0.0846711	820	-0.0170024
EX 527	Sellec	5-A	O-07	442	-0.0607002	4-B	O-07	1220	-0.118421	778	-0.0790982
GSK2126458	Sellec	5-A	O-08	181	-0.262519	4-B	O-08	428	-0.587369	247	-0.864167
Ku-0063794	Sellec	5-A	O-09	332	-0.145758	4-B	O-09	956	-0.274737	624	-0.306783
Maraviroc	Sellec	5-A	O-10	464	-0.0436887	4-B	O-10	1438	0.0106579	974	0.210682
Mycophenolic (Mycophenolate)	Sellec	5-A	O-11	500	-0.0158516	4-B	O-11	2271	0.503882	1771	1.38902
PCI-24781	Sellec	5-A	O-12	651	0.100909	4-B	O-12	1464	0.0260526	813	-0.0273517
Phloretin (Dihydronaringenin)	Sellec	5-A	O-13	482	-0.0297702	4-B	O-13	1162	-0.152763	680	-0.223988
Rosiglitazone (Avandia)	Sellec	5-A	O-14	394	-0.0978163	4-B	O-14	1289	-0.0775658	895	0.0938829
SNS-314	Sellec	5-A	O-15	346	-0.134932	4-B	O-15	801	-0.366513	455	-0.556645
Temsirolimus (Torisel)	Sellec	5-A	O-16	330	-0.147304	4-B	O-16	919	-0.296645	589	-0.358529
Valproic acid sodium salt (Sodium valproate)	Sellec	5-A	O-17	457	-0.0491014	4-B	O-17	1434	0.00828948	977	0.215118
YM201636	Sellec	5-A	O-18	393	-0.0985895	4-B	O-18	933	-0.288355	540	-0.430974
Bay 11-7085	Sellec	5-A	O-19	352	-0.130293	4-B	O-19	613	-0.477829	261	-0.843468
EBPC	Sellec	5-A	O-20	509	-0.00889239	4-B	O-20	1447	0.0159869	938	0.157457
MRT-10	Sellec	5-A	O-21	436	-0.0653397	4-B	O-21	1183	-0.140329	747	-0.124931
PD 166285	Sellec	5-A	O-22	6358	4.51385	4-B	O-22	6778	3.1725	420	-0.608391
Src I1	Sellec	5-A	O-23	462	-0.0452352	4-B	O-23	1258	-0.0959211	796	-0.0524857
Apatinib (YN968D1)	Sellec	5-A	O-24	442	-0.0607002	4-B	O-24	1198	-0.131447	756	-0.111625
AG14361	Sellec	5-A	P-01	772	0.194473	4-B	P-01	1659	0.141513	887	0.0820552
Belinostat (PXD101)	Sellec	5-A	P-02	749	0.176688	4-B	P-02	1869	0.265855	1120	0.426539
BIIB021	Sellec	5-A	P-03	368	-0.117921	4-B	P-03	1070	-0.207237	702	-0.191462
CHIR-99021 (CT99021) HCl	Sellec	5-A	P-04	448	-0.0560607	4-B	P-04	1054	-0.216711	606	-0.333395
Dexamethasone	Sellec	5-A	P-05	459	-0.0475549	4-B	P-05	1478	0.0343421	1019	0.277213
Doxorubicin (Adriamycin)	Sellec	5-A	P-06	1880	1.05123	4-B	P-06	3283	1.10309	1403	0.844947
Fingolimod (FTY720)	Sellec	5-A	P-07	268	-0.195246	4-B	P-07	643	-0.460066	375	-0.674922
JNJ 26854165 (Serdemetan)	Sellec	5-A	P-08	534	0.0104389	4-B	P-08	1807	0.229145	1273	0.652745
LDE225 (NVP-LDE225, Erismodegib)	Sellec	5-A	P-09	395	-0.097043	4-B	P-09	1231	-0.111908	836	0.00665312
Melphalan	Sellec	5-A	P-10	1304	0.605842	4-B	P-10	2628	0.715264	1324	0.728147
Palomid 529	Sellec	5-A	P-11	489	-0.0243574	4-B	P-11	1425	0.00296053	936	0.1545
PD153035 HCl	Sellec	5-A	P-12	509	-0.00889239	4-B	P-12	1519	0.0586185	1010	0.263907
PIK-93	Sellec	5-A	P-13	419	-0.078485	4-B	P-13	1130	-0.171711	711	-0.178156
Sirtinol	Sellec	5-A	P-14	480	-0.0313167	4-B	P-14	1624	0.12079	1144	0.462022
SRT1720	Sellec	5-A	P-15	255	-0.205298	4-B	P-15	573	-0.501513	318	-0.759195
Tivozanib (AV-951)	Sellec	5-A	P-16	361	-0.123334	4-B	P-16	1044	-0.222632	683	-0.219553
Vinblastine	Sellec	5-A	P-17	449	-0.0552875	4-B	P-17	1391	-0.0171711	942	0.163371
ZSTK474	Sellec	5-A	P-18	385	-0.104776	4-B	P-18	1183	-0.140329	798	-0.0495288
BIX 01294	Sellec	5-A	P-19	311	-0.161996	4-B	P-19	643	-0.460066	332	-0.738497
GSK 264220A	Sellec	5-A	P-20	452	-0.0529677	4-B	P-20	1552	0.0781579	1100	0.39697
LY 333531	Sellec	5-A	P-21	529	0.00657263	4-B	P-21	1556	0.0805264	1027	0.289041
PIM-1 Inhibitor 2	Sellec	5-A	P-22	768	0.19138	4-B	P-22	1093	-0.193619	325	-0.748846
STAT5 Inhibitor	Sellec	5-A	P-23	500	-0.0158516	4-B	P-23	1580	0.0947369	1080	0.3674
Azithromycin (Zithromax)	Sellec	5-A	P-24	523	0.00193313	4-B	P-24	1780	0.213158	1257	0.62909

## Sheet: sorted by Z'-score
		Drug alone	Drug alone	Drug alone	Drug alone	Drug with MK1775 400nM	Drug with MK1775 400nM	Drug with MK1775 400nM	Drug with MK1775 400nM
Compound Name	Library	Plate No.	Well No.	S-Phase γH2AX Median Value	Z-score	Plate No.	Well No.	S-Phase γH2AX Median Value	Z-score	Δ γH2AX Median	Δ Z-score (Z')
(S)-(+)-Camptothecin	LOPAC	1-A	F-16	6092	10.9258	1-B	F-16	10101	12.5645	4009	11.0812
N-Oleoyldopamine	LOPAC	4-A	C-11	2348	10.8917	4-B	C-11	6186	12.0235	3838	10.7597
CD 437	Sellec	5-A	G-20	12351	9.14795	4-B	G-20	18129	9.89349	5778	7.31326
Dasatinib (BMS-354825)	Sellec	5-A	D-06	1144	0.482122	4-B	D-06	6861	3.22165	5717	7.22307
Etoposide	LOPAC	2-A	C-10	4318	11.7237	2-B	C-10	6594	12.6525	2276	6.63361
Irinotecan HCl Trihydrate (Campto)	Sellec	5-A	M-04	3989	2.68202	4-B	M-04	9219	4.61783	5230	6.50306
Aminopterin	LOPAC	1-A	G-07	521	0.108734	1-B	G-07	3089	2.71846	2568	6.26721
Methotrexate	LOPAC	1-A	C-19	1148	1.32617	1-B	C-19	3630	3.47812	2482	5.97991
Etoposide (VP-16) Etoposide	Sellec	5-A	I-07	7292	5.23607	4-B	I-07	11980	6.25263	4688	5.70173
2',3'-didehydro-3'-deoxythymidine	LOPAC	2-A	C-03	765	0.532322	2-B	C-03	2660	2.84945	1895	4.78271
Formoterol	LOPAC	2-A	D-03	609	0.0409479	2-B	D-03	2435	2.28878	1826	4.44751
Dovitinib (TKI-258)	Sellec	5-A	L-06	6281	4.45431	4-B	L-06	9918	5.03171	3637	4.14785
AZD7762	Sellec	5-A	G-03	1932	1.09144	4-B	G-03	5152	2.20974	3220	3.53133
Amsacrine hydrochloride	LOPAC	1-A	O-06	6018	10.7822	1-B	O-06	7656	9.13129	1638	3.16033
(-)Amethopterin	LOPAC	1-A	C-08	480	0.0291252	1-B	C-08	2091	1.31711	1611	3.07013
Topotecan HCl	Sellec	5-A	C-17	8727	6.34569	4-B	C-17	11550	5.99803	2823	2.94438
LY2603618 (IC-83)	Sellec	5-A	K-10	1169	0.501453	4-B	K-10	3917	1.47849	2748	2.83349
Fludarabine (Fludara)	Sellec	5-A	E-08	5476	3.83185	4-B	E-08	8137	3.97717	2661	2.70486
XK469	LOPAC	4-A	H-07	1595	5.8663	4-B	H-07	3204	4.07713	1609	2.44801
Pentolinium di[L(+)-tartrate]	LOPAC	3-A	B-15	423	-0.465944	3-B	B-15	1514	0.939824	1091	2.40643
(-)-cis-(1S,2R)-U-50488 tartrate	LOPAC	3-A	C-15	256	-0.860932	3-B	C-15	1337	0.360211	1081	2.35791
Amfonelic acid	LOPAC	2-A	C-02	539	-0.179541	2-B	C-02	1932	1.03537	1393	2.34399
Ipratropium bromide	LOPAC	2-A	F-06	605	0.0283485	2-B	F-06	1992	1.18488	1387	2.31484
FSCPX	LOPAC	2-A	F-01	582	-0.0440977	2-B	F-01	1968	1.12508	1386	2.30998
Idarubicin	LOPAC	2-A	H-06	3447	8.98018	2-B	H-06	4833	8.26429	1386	2.30998
GW1929	LOPAC	2-A	D-07	647	0.160642	2-B	D-07	2029	1.27708	1382	2.29055
GR 125487 sulfamate salt	LOPAC	2-A	D-04	628	0.100795	2-B	D-04	1998	1.19984	1370	2.23226
PAC-1	Sellec	5-A	H-12	1926	1.0868	4-B	H-12	4240	1.66974	2314	2.19183
Meclofenamic acid sodium	LOPAC	3-A	A-17	387	-0.551091	3-B	A-17	1416	0.618908	1029	2.10562
Mitoxantrone Hydrochloride	Sellec	5-A	C-11	8038	5.81292	4-B	C-11	10288	5.25079	2250	2.09721
Idazoxan hydrochloride	LOPAC	2-A	D-10	692	0.302384	2-B	D-10	2029	1.27708	1337	2.07194
(?)-Ibotenic acid	LOPAC	2-A	D-08	663	0.211039	2-B	D-08	1998	1.19984	1335	2.06222
Protoporphyrin IX disodium	LOPAC	3-A	D-04	1060	1.04069	3-B	D-04	2079	2.79	1019	2.05711
Abitrexate (Methotrexate)	Sellec	5-A	I-01	517	-0.00270638	4-B	I-01	2693	0.75375	2176	1.98781
Cytosine-1-beta-D-arabinofuranoside hydrochloride	LOPAC	1-A	P-06	3977	6.81919	1-B	P-06	5264	5.77252	1287	1.98774
Glibenclamide	LOPAC	2-A	D-05	628	0.100795	2-B	D-05	1938	1.05032	1310	1.94077
Pancuronium bromide	LOPAC	3-A	B-13	370	-0.5913	3-B	B-13	1365	0.451901	995	1.94067
Ancitabine hydrochloride	LOPAC	1-A	M-02	3674	6.23086	1-B	M-02	4937	5.31336	1263	1.90756
PF 477736	Sellec	5-A	G-22	1007	0.376187	4-B	G-22	3089	0.988224	2082	1.84883
Sobuzoxane	LOPAC	4-A	K-03	1093	2.51604	4-B	K-03	2534	2.29172	1441	1.82156
Hemicholinium-3	LOPAC	2-A	D-02	596	0	2-B	D-02	1880	0.905795	1284	1.81447
Metrifudil	LOPAC	3-A	C-12	341	-0.65989	3-B	C-12	1308	0.265246	967	1.80482
Pregnenolone sulfate sodium	LOPAC	3-A	B-14	472	-0.350049	3-B	B-14	1438	0.690951	966	1.79997
6,7-Dichloroquinoxaline-2,3-dione	LOPAC	2-A	C-06	617	0.0661465	2-B	C-06	1897	0.948157	1280	1.79503
GW5074	LOPAC	2-A	F-07	636	0.125993	2-B	F-07	1915	0.99301	1279	1.79018
Phaclofen	LOPAC	3-A	B-12	643	0.0543996	3-B	B-12	1605	1.23782	962	1.78056
HA-100	LOPAC	2-A	D-06	632	0.113394	2-B	D-06	1886	0.920746	1254	1.66873
Mycophenolate mofetil (CellCept)	Sellec	5-A	M-11	539	0.0143051	4-B	M-11	2496	0.637106	1957	1.66402
Guvacine hydrochloride	LOPAC	2-A	D-09	692	0.302384	2-B	D-09	1944	1.06527	1252	1.65901
LFM-A13	LOPAC	3-A	A-03	678	0.137182	3-B	A-03	1614	1.26729	936	1.65442
Domperidone	LOPAC	2-A	E-04	587	-0.0283485	2-B	E-04	1835	0.793661	1248	1.63958
Nicardipine hydrochloride	LOPAC	3-A	A-20	573	-0.111164	3-B	A-20	1505	0.910352	932	1.63501
Neostigmine bromide	LOPAC	3-A	C-14	274	-0.818359	3-B	C-14	1205	-0.0720422	931	1.63016
ABT-737	Sellec	5-A	A-01	1013	0.380826	4-B	A-01	2942	0.901185	1929	1.62262
R(-)-N-Allylnorapomorphine hydrobromide	LOPAC	2-A	A-02	651	0.173241	2-B	A-02	1891	0.933206	1240	1.60071
4-Hydroxybenzhydrazide	LOPAC	2-A	B-02	630	0.107094	2-B	B-02	1869	0.878384	1239	1.59586
1,5-Isoquinolinediol	LOPAC	2-A	D-16	641	0.141743	2-B	D-16	1880	0.905795	1239	1.59586
IEM-1460	LOPAC	2-A	F-04	600	0.0125993	2-B	F-04	1835	0.793661	1235	1.57642
ET-18-OCH3	LOPAC	2-A	E-10	593	-0.00944951	2-B	E-10	1824	0.76625	1231	1.55699
L-750,667 trihydrochloride	LOPAC	3-A	A-07	573	-0.111164	3-B	A-07	1487	0.851408	914	1.54768
Metaproterenol hemisulfate	LOPAC	3-A	C-11	368	-0.59603	3-B	C-11	1281	0.176831	913	1.54283
R-(+)-7-Hydroxy-DPAT hydrobromide	LOPAC	2-A	B-04	643	0.148042	2-B	B-04	1863	0.863433	1220	1.50355
Cantharidin	LOPAC	1-A	B-10	634	0.328144	1-B	B-10	1774	0.871986	1140	1.49665
2,6-Diamino-4-pyrimidinone	LOPAC	2-A	C-08	618	0.0692964	2-B	C-08	1835	0.793661	1217	1.48898
Loratadine	LOPAC	3-A	G-03	709	0.210503	3-B	G-03	1609	1.25092	900	1.47976
FPL 64176	LOPAC	2-A	N-03	594	-0.00629967	2-B	N-03	1807	0.723888	1213	1.46955
Ribavirin	LOPAC	4-A	E-01	870	1.02777	4-B	E-01	2216	1.44432	1346	1.46732
Droperidol	LOPAC	2-A	E-03	573	-0.0724462	2-B	E-03	1780	0.656608	1207	1.4404
3,4-Dihydroxyphenylacetic acid	LOPAC	2-A	C-19	568	-0.0881954	2-B	C-19	1774	0.641657	1206	1.43554
HA-1004 hydrochloride	LOPAC	2-A	F-02	609	0.0409479	2-B	F-02	1812	0.736348	1203	1.42097
3-Morpholinosydnonimine hydrochloride	LOPAC	3-A	K-10	615	-0.011826	3-B	K-10	1501	0.897253	886	1.41183
Molsidomine	LOPAC	3-A	A-13	501	-0.281459	3-B	A-13	1386	0.520669	885	1.40698
4-Chloromercuribenzoic acid	LOPAC	1-A	H-04	492	0.0524254	1-B	H-04	1605	0.634683	1113	1.40645
Mycophenolic (Mycophenolate)	Sellec	5-A	O-11	500	-0.0158516	4-B	O-11	2271	0.503882	1771	1.38902
NSC 663284	Sellec	5-A	H-22	3489	2.2954	4-B	H-22	5248	2.26658	1759	1.37128
U0126	LOPAC	4-A	D-05	787	0.473842	4-B	D-05	2104	1.14586	1317	1.35918
Pentylenetetrazole	LOPAC	3-A	L-19	596	-0.0567648	3-B	L-19	1469	0.792465	873	1.34876
Citalopram hydrobromide	LOPAC	1-A	D-10	510	0.0873757	1-B	D-10	1605	0.634683	1095	1.34631
Cefazolin sodium	LOPAC	1-A	H-02	495	0.0582505	1-B	H-02	1585	0.606599	1090	1.32961
Dextromethorphan hydrobromide monohydrate	LOPAC	2-A	C-05	591	-0.0157492	2-B	C-05	1774	0.641657	1183	1.32381
Dequalinium dichloride	LOPAC	2-A	C-07	613	0.0535472	2-B	C-07	1796	0.696478	1183	1.32381
3-Methyl-6-(3-[trifluoromethyl]phenyl)-1,2,4-triazolo[4,3-b]pyridazine	LOPAC	3-A	C-13	299	-0.759229	3-B	C-13	1165	-0.203028	866	1.3148
NF 023	LOPAC	3-A	A-22	613	-0.0165564	3-B	A-22	1478	0.821936	865	1.30995
Kainic acid	LOPAC	2-A	D-18	594	-0.00629967	2-B	D-18	1774	0.641657	1180	1.30923
(?)-8-Hydroxy-DPAT hydrobromide	LOPAC	2-A	D-19	605	0.0283485	2-B	D-19	1785	0.669067	1180	1.30923
Ethylene glycol-bis(2-aminoethylether)-N,N,N',N'-tetraacetic acid	LOPAC	2-A	G-14	617	0.0661465	2-B	G-14	1796	0.696478	1179	1.30438
R(-)-Isoproterenol (+)-bitartrate	LOPAC	2-A	D-12	630	0.107094	2-B	D-12	1807	0.723888	1177	1.29466
SB 204741	LOPAC	1-A	D-04	585	0.233002	1-B	D-04	1664	0.717528	1079	1.29286
1,3-Dipropyl-7-methylxanthine	LOPAC	2-A	C-04	566	-0.0944951	2-B	C-04	1742	0.561917	1176	1.2898
MDL 26,630 trihydrochloride	LOPAC	3-A	G-10	596	-0.0567648	3-B	G-10	1456	0.749894	860	1.28569
Papaverine hydrochloride	LOPAC	3-A	P-13	609	-0.0260172	3-B	P-13	1469	0.792465	860	1.28569
MDL 105,519	LOPAC	3-A	A-12	605	-0.035478	3-B	A-12	1464	0.776091	859	1.28084
5-Nitro-2-(3-phenylpropylamino)benzoic acid	LOPAC	3-A	K-16	580	-0.0946079	3-B	K-16	1438	0.690951	858	1.27599
GW2974	LOPAC	2-A	F-05	559	-0.116544	2-B	F-05	1732	0.536998	1173	1.27523
Afatinib (BIBW2992)	Sellec	5-A	N-01	520	-0.000386626	4-B	N-01	2203	0.463619	1683	1.25892
Triflupromazine hydrochloride	LOPAC	4-A	E-06	661	-0.367061	4-B	E-06	1950	0.735482	1289	1.25477
5'-(N-Cyclopropyl)carboxamidoadenosine	LOPAC	1-A	D-06	492	0.0524254	1-B	D-06	1552	0.560262	1060	1.22939
BI 78D3	Sellec	5-A	L-19	1165	0.49836	4-B	L-19	2828	0.833685	1663	1.22935
MRS 1754	LOPAC	3-A	A-21	622	0.0047304	3-B	A-21	1469	0.792465	847	1.22262
S-Methylisothiourea hemisulfate	LOPAC	3-A	G-13	604	-0.0378432	3-B	G-13	1451	0.733521	847	1.22262
L-alpha-Methyl DOPA	LOPAC	3-A	K-08	609	-0.0260172	3-B	K-08	1456	0.749894	847	1.22262
erythro-9-(2-Hydroxy-3-nonyl)adenine hydrochloride	LOPAC	2-A	E-18	613	0.0535472	2-B	E-18	1774	0.641657	1161	1.21693
YC-1	LOPAC	4-A	F-11	980	1.76189	4-B	F-11	2257	1.55357	1277	1.21002
Progesterone	LOPAC	3-A	D-09	622	0.0047304	3-B	D-09	1464	0.776091	842	1.19836
K 185	LOPAC	2-A	L-18	604	0.0251987	2-B	L-18	1758	0.601787	1154	1.18293
Cefaclor	LOPAC	1-A	D-08	521	0.108734	1-B	D-08	1566	0.57992	1045	1.17928
5-(N,N-hexamethylene)amiloride	LOPAC	1-A	E-06	992	1.02327	1-B	E-06	2035	1.23847	1043	1.1726
2-Cyclooctyl-2-hydroxyethylamine hydrochloride	LOPAC	1-A	F-18	463	-0.00388336	1-B	F-18	1505	0.494266	1042	1.16926
GYKI 52466 hydrochloride	LOPAC	2-A	P-09	541	-0.173241	2-B	P-09	1690	0.43234	1149	1.15864
nor-Binaltorphimine dihydrochloride	LOPAC	3-A	A-14	596	-0.0567648	3-B	A-14	1429	0.661479	833	1.1547
(?)-Metoprolol (+)-tartrate	LOPAC	3-A	A-19	570	-0.11826	3-B	A-19	1403	0.576338	833	1.1547
5alpha-Pregnan-3alpha-ol-20-one	LOPAC	3-A	J-06	720	0.23652	3-B	J-06	1552	1.06426	832	1.14984
Mock	LOPAC	2-A	D-15	634	0.119694	2-B	D-15	1780	0.656608	1146	1.14406
Metergoline	LOPAC	3-A	A-15	582	-0.0898775	3-B	A-15	1412	0.60581	830	1.14014
NCS-356	LOPAC	3-A	A-16	630	0.023652	3-B	A-16	1460	0.762993	830	1.14014
NBI 27914	LOPAC	2-A	C-16	624	0.0881954	2-B	C-16	1769	0.629197	1145	1.1392
Mock	LOPAC	4-A	D-08	765	0.327018	4-B	D-08	2023	0.930011	1258	1.13917
Pelitinib (EKB-569)	Sellec	5-A	C-13	1107	0.453512	4-B	C-13	2709	0.763224	1602	1.13916
Tyrphostin AG 494	LOPAC	4-A	E-08	736	0.133477	4-B	E-08	1992	0.847403	1256	1.13172
S(+)-Ibuprofen	LOPAC	2-A	D-14	653	0.179541	2-B	D-14	1796	0.696478	1143	1.12949
Etazolate hydrochloride	LOPAC	2-A	G-10	573	-0.0724462	2-B	G-10	1716	0.497128	1143	1.12949
4-(2-Aminoethyl)benzenesulfonyl fluoride hydrochloride	LOPAC	1-A	K-02	959	0.959191	1-B	K-02	1986	1.16967	1027	1.11915
DL-alpha-Difluoromethylornithine hydrochloride	LOPAC	2-A	E-08	613	0.0535472	2-B	E-08	1753	0.589327	1140	1.11491
Cefmetazole sodium	LOPAC	1-A	F-06	512	0.091259	1-B	F-06	1533	0.533583	1021	1.0991
Bethanechol chloride	LOPAC	1-A	N-02	480	0.0291252	1-B	N-02	1501	0.488649	1021	1.0991
Chlorothiazide	LOPAC	1-A	D-02	533	0.132034	1-B	D-02	1552	0.560262	1019	1.09242
SCH-28080	LOPAC	2-A	G-08	607	0.0346482	2-B	G-08	1742	0.561917	1135	1.09062
1,3-PBIT dihydrobromide	LOPAC	3-A	B-04	655	0.0827819	3-B	B-04	1473	0.805563	818	1.08192
Hypotaurine	LOPAC	2-A	D-13	643	0.148042	2-B	D-13	1774	0.641657	1131	1.07119
Mock	LOPAC	3-A	A-11	643	0.0543996	3-B	A-11	1456	0.749894	813	1.05766
2-Methylthioadenosine diphosphate trisodium	LOPAC	3-A	C-10	476	-0.340589	3-B	C-10	1289	0.203028	813	1.05766
GR-89696 fumarate	LOPAC	2-A	D-11	680	0.264586	2-B	D-11	1807	0.723888	1127	1.05176
Mock	LOPAC	2-A	E-12	589	-0.0220488	2-B	E-12	1716	0.497128	1127	1.05176
WB-4101 hydrochloride	LOPAC	2-A	C-01	554	-0.132293	2-B	C-01	1680	0.407421	1126	1.0469
Furafylline	LOPAC	2-A	L-03	596	0	2-B	L-03	1721	0.509588	1125	1.04204
NG-Hydroxy-L-arginine acetate	LOPAC	2-A	L-17	617	0.0661465	2-B	L-17	1742	0.561917	1125	1.04204
Mock	LOPAC	4-A	D-12	749	0.220237	4-B	D-12	1980	0.815425	1231	1.03849
Mock	LOPAC	4-A	N-02	684	-0.213563	4-B	N-02	1915	0.642214	1231	1.03849
Orphenadrine hydrochloride	LOPAC	3-A	B-07	587	-0.0780515	3-B	B-07	1395	0.550141	808	1.0334
5-hydroxydecanoic acid sodium	LOPAC	2-A	N-02	593	-0.00944951	2-B	N-02	1716	0.497128	1123	1.03233
Ivermectin	LOPAC	2-A	L-12	578	-0.056697	2-B	L-12	1700	0.457258	1122	1.02747
Propofol	LOPAC	2-A	G-04	600	0.0125993	2-B	G-04	1721	0.509588	1121	1.02261
Dicyclomine hydrochloride	LOPAC	2-A	G-15	622	0.0818957	2-B	G-15	1742	0.561917	1120	1.01775
4-Methylpyrazole hydrochloride	LOPAC	3-A	A-09	587	-0.0780515	3-B	A-09	1391	0.537042	804	1.014
Icilin	LOPAC	2-A	E-02	561	-0.110244	2-B	E-02	1680	0.407421	1119	1.01289
Nimesulide	LOPAC	3-A	K-12	622	0.0047304	3-B	K-12	1425	0.64838	803	1.00915
Methoctramine tetrahydrochloride	LOPAC	3-A	M-06	653	0.0780515	3-B	M-06	1456	0.749894	803	1.00915
2-Methyl-5-hydroxytryptamine maleate	LOPAC	3-A	C-08	441	-0.423371	3-B	C-08	1242	0.0491197	801	0.999443
TW-37	Sellec	5-A	K-17	2880	1.82449	4-B	K-17	4384	1.755	1504	0.994272
(S)-ENBA	LOPAC	2-A	C-18	580	-0.0503974	2-B	C-18	1695	0.444799	1115	0.993463
PPNDS tetrasodium	LOPAC	3-A	L-13	617	-0.0070956	3-B	L-13	1416	0.618908	799	0.989739
(?)-DOI hydrochloride	LOPAC	2-A	M-02	591	-0.0157492	2-B	M-02	1705	0.469718	1114	0.988605
Dihydro-beta-erythroidine hydrobromide	LOPAC	2-A	M-06	571	-0.0787459	2-B	M-06	1685	0.41988	1114	0.988605
Tofacitinib citrate (CP-690550 citrate)	Sellec	5-A	N-24	607	0.0668862	4-B	N-24	2104	0.405	1497	0.983923
S-Methyl-L-thiocitrulline acetate	LOPAC	3-A	K-17	594	-0.0614952	3-B	K-17	1391	0.537042	797	0.980036
10-(alpha-Diethylaminopropionyl)-phenothiazine hydrochloride	LOPAC	1-A	H-16	591	0.244652	1-B	H-16	1575	0.592558	984	0.975494
(+)-Chlorpheniramine maleate	LOPAC	1-A	F-02	507	0.0815506	1-B	F-02	1487	0.468991	980	0.962131
Clemizole hydrochloride	LOPAC	1-A	J-02	539	0.143684	1-B	J-02	1519	0.513924	980	0.962131
(?)-Methoxyverapamil hydrochloride	LOPAC	3-A	K-19	593	-0.0638604	3-B	K-19	1386	0.520669	793	0.960629
LY2109761	Sellec	5-A	H-10	645	0.0962698	4-B	H-10	2117	0.412698	1472	0.946961
S-Nitroso-N-acetylpenicillamine	LOPAC	3-A	K-14	618	-0.0047304	3-B	K-14	1408	0.592711	790	0.946074
3,7-Dimethyl-I-propargylxanthine	LOPAC	2-A	E-06	638	0.132293	2-B	E-06	1742	0.561917	1104	0.940025
SB-366791	LOPAC	4-A	E-05	716	0	4-B	E-05	1920	0.655538	1204	0.937815
Nitrendipine	LOPAC	3-A	B-01	624	0.00946079	3-B	B-01	1412	0.60581	788	0.936371
1-(4-Fluorobenzyl)-5-methoxy-2-methylindole-3-acetic acid	LOPAC	2-A	E-20	571	-0.0787459	2-B	E-20	1674	0.39247	1103	0.935167
7-Chloro-4-hydroxy-2-phenyl-1,8-naphthyridine	LOPAC	1-A	N-04	498	0.0640755	1-B	N-04	1469	0.443716	971	0.932064
4'-Chloro-3-alpha-(diphenylmethoxy)tropane hydrochloride	LOPAC	1-A	F-22	442	-0.0446587	1-B	F-22	1412	0.363679	970	0.928723
L-Histidine hydrochloride	LOPAC	2-A	B-19	600	0.0125993	2-B	B-19	1700	0.457258	1100	0.920593
Flumazenil	LOPAC	2-A	E-22	549	-0.148042	2-B	E-22	1649	0.330173	1100	0.920593
Mock	LOPAC	4-A	D-10	758	0.280301	4-B	D-10	1956	0.75147	1198	0.915441
Methiothepin mesylate	LOPAC	3-A	A-10	558	-0.146642	3-B	A-10	1341	0.37331	783	0.912113
Mock	LOPAC	4-A	D-06	749	0.220237	4-B	D-06	1944	0.719493	1195	0.904255
MK-886	LOPAC	3-A	K-11	622	0.0047304	3-B	K-11	1403	0.576338	781	0.90241
Disopyramide	LOPAC	2-A	C-13	589	-0.0220488	2-B	C-13	1685	0.41988	1096	0.901161
Mock	LOPAC	4-A	L-08	711	-0.0333692	4-B	L-08	1903	0.610237	1192	0.893068
CL 316,243	LOPAC	1-A	L-04	523	0.112618	1-B	L-04	1482	0.46197	959	0.891975
Quinelorane dihydrochloride	LOPAC	3-A	L-18	609	-0.0260172	3-B	L-18	1386	0.520669	777	0.883003
1-(m-Chlorophenyl)-biguanide hydrochloride	LOPAC	1-A	F-20	491	0.0504837	1-B	F-20	1447	0.412825	956	0.881953
Levallorphan tartrate	LOPAC	3-A	K-05	577	-0.101704	3-B	K-05	1353	0.412606	776	0.878151
(?)-Vesamicol hydrochloride	LOPAC	4-A	F-07	716	0	4-B	F-07	1903	0.610237	1187	0.874424
Mock	LOPAC	4-A	F-08	770	0.360387	4-B	F-08	1956	0.75147	1186	0.870695
WB 64	LOPAC	4-A	N-07	694	-0.146824	4-B	N-07	1880	0.548946	1186	0.870695
Mock	LOPAC	3-A	A-18	617	-0.0070956	3-B	A-18	1391	0.537042	774	0.868448
Dubinidine	LOPAC	2-A	E-15	596	0	2-B	E-15	1685	0.41988	1089	0.867155
Morin	LOPAC	3-A	K-15	589	-0.0733212	3-B	K-15	1361	0.438803	772	0.858745
Famotidine	LOPAC	2-A	D-01	587	-0.0283485	2-B	D-01	1674	0.39247	1087	0.857439
Doxorubicin (Adriamycin)	Sellec	5-A	P-06	1880	1.05123	4-B	P-06	3283	1.10309	1403	0.844947
N-Ethylmaleimide	LOPAC	2-A	C-14	596	0	2-B	C-14	1680	0.407421	1084	0.842865
CGS-12066A maleate	LOPAC	1-A	D-18	472	0.0135918	1-B	D-18	1416	0.369295	944	0.841864
Mock	LOPAC	4-A	N-04	772	0.373735	4-B	N-04	1950	0.735482	1178	0.840864
Doxylamine succinate	LOPAC	2-A	E-07	617	0.0661465	2-B	E-07	1700	0.457258	1083	0.838007
5-(N-Ethyl-N-isopropyl)amiloride	LOPAC	1-A	I-09	821	0.691239	1-B	I-09	1763	0.856541	942	0.835183
N-p-Tosyl-L-phenylalanine chloromethyl ketone	LOPAC	4-A	G-08	891	1.16792	4-B	G-08	2066	1.0446	1175	0.829677
N,N-Dihexyl-2-(4-fluorophenyl)indole-3-acetamide	LOPAC	2-A	K-17	624	0.0881954	2-B	K-17	1705	0.469718	1081	0.828291
5-(N-Methyl-N-isobutyl)amiloride	LOPAC	1-A	I-15	772	0.596096	1-B	I-15	1711	0.783524	939	0.825161
Cantharidic Acid	LOPAC	1-A	P-10	539	0.143684	1-B	P-10	1478	0.456354	939	0.825161
Tyrphostin 25	LOPAC	4-A	M-14	684	-0.213563	4-B	M-14	1857	0.487656	1173	0.822219
SB 203186	LOPAC	2-A	E-05	611	0.0472475	2-B	E-05	1690	0.43234	1079	0.818575
SB 228357	LOPAC	2-A	L-06	580	-0.0503974	2-B	L-06	1659	0.355092	1079	0.818575
Zaprinast	LOPAC	4-A	H-11	680	-0.240258	4-B	H-11	1852	0.474332	1172	0.81849
DL-Cycloserine	LOPAC	1-A	F-08	501	0.0699005	1-B	F-08	1438	0.400187	937	0.818479
Pempidine tartrate	LOPAC	3-A	L-17	598	-0.0520344	3-B	L-17	1361	0.438803	763	0.81508
N6-2-Phenylethyladenosine	LOPAC	3-A	N-10	598	-0.0520344	3-B	N-10	1361	0.438803	763	0.81508
Lansoprazole	LOPAC	3-A	M-01	624	0.00946079	3-B	M-01	1386	0.520669	762	0.810228
Mock	LOPAC	4-A	B-02	801	0.567276	4-B	B-02	1968	0.783448	1167	0.799846
Iodoacetamide	LOPAC	2-A	B-06	641	0.141743	2-B	B-06	1716	0.497128	1075	0.799143
Mock	LOPAC	4-A	L-04	731	0.100108	4-B	L-04	1897	0.594248	1166	0.796117
beta-Chloro-L-alanine hydrochloride	LOPAC	1-A	F-14	486	0.0407753	1-B	F-14	1416	0.369295	930	0.795094
(-)-alpha-Methylnorepinephrine	LOPAC	2-A	G-09	591	-0.0157492	2-B	G-09	1664	0.367551	1073	0.789427
Hydrochlorothiazide	LOPAC	2-A	L-15	617	0.0661465	2-B	L-15	1690	0.43234	1073	0.789427
N6-Methyladenosine	LOPAC	3-A	G-19	498	-0.288554	3-B	G-19	1254	0.0884155	756	0.781118
Ceftriaxone sodium	LOPAC	1-A	F-04	500	0.0679589	1-B	F-04	1425	0.381933	925	0.77839
5,7-Dichlorokynurenic acid	LOPAC	2-A	G-06	604	0.0251987	2-B	G-06	1674	0.39247	1070	0.774852
(?)-Normetanephrine hydrochloride	LOPAC	3-A	K-18	566	-0.127721	3-B	K-18	1320	0.304542	754	0.771415
NSC 23766	Sellec	5-A	F-22	564	0.0336364	4-B	F-22	1915	0.293092	1351	0.768066
(?)-cis-Piperidine-2,3-dicarboxylic acid	LOPAC	3-A	B-06	617	-0.0070956	3-B	B-06	1370	0.468275	753	0.766563
Procaine hydrochloride	LOPAC	3-A	B-10	604	-0.0378432	3-B	B-10	1357	0.425704	753	0.766563
Phenamil methanesulfonate	LOPAC	3-A	H-14	707	0.205772	3-B	H-14	1460	0.762993	753	0.766563
JL-18	LOPAC	2-A	B-18	587	-0.0283485	2-B	B-18	1654	0.342632	1067	0.760278
Tetraethylammonium chloride	LOPAC	4-A	M-04	747	0.206889	4-B	M-04	1903	0.610237	1156	0.758828
Diethylenetriaminepentaacetic acid	LOPAC	2-A	G-13	634	0.119694	2-B	G-13	1700	0.457258	1066	0.75542
S(-)-Willardiine	LOPAC	4-A	D-09	777	0.407104	4-B	D-09	1932	0.687515	1155	0.755099
AT-406	Sellec	5-A	M-02	421	-0.0769385	4-B	M-02	1763	0.203092	1342	0.75476
Naloxone benzoylhydrazone	LOPAC	3-A	B-03	641	0.0496692	3-B	B-03	1391	0.537042	750	0.752008
Pimozide	LOPAC	3-A	N-11	582	-0.0898775	3-B	N-11	1332	0.343838	750	0.752008
UK 14,304	LOPAC	4-A	D-03	772	0.373735	4-B	D-03	1926	0.671527	1154	0.75137
Edrophonium chloride	LOPAC	2-A	G-12	615	0.0598469	2-B	G-12	1680	0.407421	1065	0.750562
Mock	LOPAC	4-A	N-08	727	0.0734122	4-B	N-08	1880	0.548946	1153	0.747641
4-Diphenylacetoxy-N-(2-chloroethyl)piperidine hydrochloride	LOPAC	2-A	I-06	765	0.532322	2-B	I-06	1829	0.77871	1064	0.745704
Budesonide	LOPAC	1-A	D-03	498	0.0640755	1-B	D-03	1412	0.363679	914	0.741642
BIBR1532	Sellec	5-A	L-03	512	-0.00657263	4-B	L-03	1840	0.248684	1328	0.734061
Melphalan	Sellec	5-A	P-10	1304	0.605842	4-B	P-10	2628	0.715264	1324	0.728147
Nocodazole	LOPAC	3-A	C-09	528	-0.217598	3-B	C-09	1273	0.150634	745	0.72775
LY-310,762 hydrochloride	LOPAC	2-A	D-22	554	-0.132293	2-B	D-22	1614	0.242957	1060	0.726272
YS-035 hydrochloride	LOPAC	4-A	D-11	733	0.113455	4-B	D-11	1880	0.548946	1147	0.725268
SR 57227A	LOPAC	4-A	E-07	722	0.040043	4-B	E-07	1869	0.519634	1147	0.725268
Urapidil hydrochloride	LOPAC	4-A	N-01	694	-0.146824	4-B	N-01	1840	0.442355	1146	0.721539
Lorglumide sodium	LOPAC	3-A	C-05	547	-0.172659	3-B	C-05	1289	0.203028	742	0.713195
(?)-SKF-38393 hydrochloride	LOPAC	2-A	G-02	582	-0.0440977	2-B	G-02	1639	0.305254	1057	0.711698
Danazol	LOPAC	2-A	I-17	617	0.0661465	2-B	I-17	1674	0.39247	1057	0.711698
Ethosuximide	LOPAC	2-A	K-14	638	0.132293	2-B	K-14	1695	0.444799	1057	0.711698
(?)-Muscarine chloride	LOPAC	3-A	K-06	624	0.00946079	3-B	K-06	1365	0.451901	741	0.708343
Dantrolene sodium	LOPAC	2-A	E-19	594	-0.00629967	2-B	E-19	1649	0.330173	1055	0.701982
Felodipine	LOPAC	2-A	F-03	589	-0.0220488	2-B	F-03	1644	0.317714	1055	0.701982
1,3,5-tris(4-hydroxyphenyl)-4-propyl-1H-pyrazole	LOPAC	2-A	D-17	615	0.0598469	2-B	D-17	1669	0.38001	1054	0.697124
Estrone	LOPAC	2-A	G-16	620	0.075596	2-B	G-16	1674	0.39247	1054	0.697124
5-Bromo-2'-deoxyuridine	LOPAC	1-A	K-22	470	0.00970841	1-B	K-22	1370	0.304704	900	0.694872
S-(4-Nitrobenzyl)-6-thioinosine	LOPAC	3-A	G-14	611	-0.0212868	3-B	G-14	1349	0.399507	738	0.693788
(?)-Sotalol hydrochloride	LOPAC	4-A	C-05	731	0.100108	4-B	C-05	1869	0.519634	1138	0.691708
Rilmenidine hemifumarate	LOPAC	4-A	M-03	731	0.100108	4-B	M-03	1869	0.519634	1138	0.691708
Caffeic acid phenethyl ester	LOPAC	1-A	F-12	492	0.0524254	1-B	F-12	1391	0.334191	899	0.691531
Clotrimazole	LOPAC	1-A	P-04	426	-0.0757256	1-B	P-04	1324	0.240112	898	0.688191
DM 235	LOPAC	2-A	C-11	617	0.0661465	2-B	C-11	1669	0.38001	1052	0.687408
Ganciclovir	LOPAC	2-A	L-05	607	0.0346482	2-B	L-05	1659	0.355092	1052	0.687408
Chlorpromazine hydrochloride	LOPAC	1-A	B-12	494	0.0563088	1-B	B-12	1391	0.334191	897	0.68485
Clofarabine	Sellec	5-A	E-05	9247	6.74778	4-B	E-05	10541	5.40059	1294	0.683793
Flupirtine maleate	LOPAC	2-A	N-01	568	-0.0881954	2-B	N-01	1619	0.255417	1051	0.68255
(-)-Cotinine	LOPAC	1-A	J-04	430	-0.0679589	1-B	J-04	1324	0.240112	894	0.674828
Ifenprodil tartrate	LOPAC	2-A	F-08	636	0.125993	2-B	F-08	1685	0.41988	1049	0.672834
Ketoconazole	LOPAC	2-A	F-18	575	-0.0661465	2-B	F-18	1624	0.267876	1049	0.672834
U-73122	LOPAC	4-A	H-01	669	-0.31367	4-B	H-01	1801	0.338428	1132	0.669335
L-3,4-Dihydroxyphenylalanine methyl ester hydrochloride	LOPAC	2-A	G-03	566	-0.0944951	2-B	G-03	1614	0.242957	1048	0.667976
Sodium Oxamate	LOPAC	3-A	H-05	659	0.0922427	3-B	H-05	1391	0.537042	732	0.664678
N-Methyl-D-aspartic acid	LOPAC	3-A	K-13	617	-0.0070956	3-B	K-13	1349	0.399507	732	0.664678
Fexofenadine hydrochloride	LOPAC	2-A	B-03	613	0.0535472	2-B	B-03	1659	0.355092	1046	0.65826
Doxepin hydrochloride	LOPAC	2-A	C-09	593	-0.00944951	2-B	C-09	1639	0.305254	1046	0.65826
Daidzein	LOPAC	2-A	C-15	634	0.119694	2-B	C-15	1680	0.407421	1046	0.65826
DNQX	LOPAC	2-A	E-01	544	-0.163791	2-B	E-01	1590	0.183153	1046	0.65826
Riluzole	LOPAC	4-A	E-03	678	-0.253606	4-B	E-03	1807	0.354417	1129	0.658148
JNJ 26854165 (Serdemetan)	Sellec	5-A	P-08	534	0.0104389	4-B	P-08	1807	0.229145	1273	0.652745
S(-)-Pindolol	LOPAC	2-A	E-09	636	0.125993	2-B	E-09	1680	0.407421	1044	0.648544
Histamine, R(-)-alpha-methyl-, dihydrochloride	LOPAC	2-A	L-02	596	0	2-B	L-02	1639	0.305254	1043	0.643686
Chloroethylclonidine dihydrochloride	LOPAC	1-A	H-05	962	0.965016	1-B	H-05	1846	0.973086	884	0.64142
APO866 (FK866)	Sellec	5-A	H-02	553	0.0251307	4-B	H-02	1818	0.235658	1265	0.640917
Piribedil maleate	LOPAC	3-A	B-08	622	0.0047304	3-B	B-08	1349	0.399507	727	0.64042
Axitinib	Sellec	5-A	L-02	561	0.0313167	4-B	L-02	1824	0.239211	1263	0.637961
Tyrphostin 23	LOPAC	4-A	G-14	701	-0.100108	4-B	G-14	1824	0.399718	1123	0.635775
Chelerythrine chloride	LOPAC	1-A	B-17	2596	4.13772	1-B	B-17	3478	3.26468	882	0.634739
Azithromycin (Zithromax)	Sellec	5-A	P-24	523	0.00193313	4-B	P-24	1780	0.213158	1257	0.62909
2-Chloroadenosine	LOPAC	1-A	L-02	749	0.551438	1-B	L-02	1629	0.668383	880	0.628058
(?)-Octoclothepin maleate	LOPAC	3-A	B-09	596	-0.0567648	3-B	B-09	1320	0.304542	724	0.625865
BMS 794833	Sellec	5-A	B-04	673	0.117921	4-B	B-04	1926	0.299605	1253	0.623176
A-769662	Sellec	5-A	F-01	622	0.078485	4-B	F-01	1874	0.268816	1252	0.621697
Pirenzepine dihydrochloride	LOPAC	3-A	B-02	659	0.0922427	3-B	B-02	1382	0.50757	723	0.621013
6,7-ADTN hydrobromide	LOPAC	2-A	C-21	582	-0.0440977	2-B	C-21	1619	0.255417	1037	0.614538
Exemestane	Sellec	5-A	E-07	733	0.164316	4-B	E-07	1980	0.331579	1247	0.614305
(+)-Butaclamol hydrochloride	LOPAC	1-A	F-09	905	0.85434	1-B	F-09	1780	0.880411	875	0.611354
Benserazide hydrochloride	LOPAC	1-A	P-01	453	-0.0233002	1-B	P-01	1328	0.245729	875	0.611354
Nalidixic acid sodium	LOPAC	3-A	G-16	624	0.00946079	3-B	G-16	1345	0.386408	721	0.61131
(Z)-Gugglesterone	LOPAC	2-A	G-17	578	-0.056697	2-B	G-17	1614	0.242957	1036	0.60968
O6-benzylguanine	LOPAC	1-A	E-20	500	0.0679589	1-B	E-20	1374	0.31032	874	0.608013
8-Cyclopentyl-1,3-dipropylxanthine	LOPAC	1-A	N-16	483	0.0349503	1-B	N-16	1357	0.28645	874	0.608013
Mock	LOPAC	4-A	H-06	714	-0.0133477	4-B	H-06	1829	0.413042	1115	0.605944
Iofetamine hydrochloride	LOPAC	2-A	L-14	604	0.0251987	2-B	L-14	1639	0.305254	1035	0.604822
CGS-15943	LOPAC	1-A	B-22	609	0.279602	1-B	B-22	1482	0.46197	873	0.604672
Amuvatinib (MP-470)	Sellec	5-A	G-02	624	0.0800315	4-B	G-02	1863	0.262303	1239	0.602477
Guanfacine hydrochloride	LOPAC	2-A	H-05	671	0.236238	2-B	H-05	1705	0.469718	1034	0.599964
Celecoxib	Sellec	5-A	J-04	510	-0.00811914	4-B	J-04	1747	0.193619	1237	0.59952
Linopirdine	LOPAC	3-A	C-07	547	-0.172659	3-B	C-07	1265	0.124437	718	0.596755
MK-912	LOPAC	3-A	G-02	686	0.156103	3-B	G-02	1403	0.576338	717	0.591903
4-Hydroxyphenethylamine hydrochloride	LOPAC	4-A	C-06	758	0.280301	4-B	C-06	1869	0.519634	1111	0.591028
S-Ethylisothiourea hydrobromide	LOPAC	2-A	C-12	622	0.0818957	2-B	C-12	1654	0.342632	1032	0.590248
Hexamethonium dichloride	LOPAC	2-A	L-13	617	0.0661465	2-B	L-13	1649	0.330173	1032	0.590248
Mock	LOPAC	4-A	F-10	742	0.17352	4-B	F-10	1852	0.474332	1110	0.587299
Trimipramine maleate	LOPAC	4-A	G-06	659	-0.380409	4-B	G-06	1769	0.253155	1110	0.587299
Dihydrocapsaicin	LOPAC	3-A	M-07	649	0.0685908	3-B	M-07	1365	0.451901	716	0.587051
Fluvoxamine maleate	LOPAC	2-A	C-20	559	-0.116544	2-B	C-20	1590	0.183153	1031	0.58539
(?)-Chlorpheniramine maleate	LOPAC	1-A	F-17	470	0.00970841	1-B	F-17	1337	0.258366	867	0.584628
8-(4-Chlorophenylthio)-cAMP sodium	LOPAC	1-A	F-19	457	-0.0155335	1-B	F-19	1324	0.240112	867	0.584628
Tyrphostin 51	LOPAC	4-A	G-16	765	0.327018	4-B	G-16	1874	0.532958	1109	0.583571
O-Phospho-L-serine	LOPAC	3-A	B-11	626	0.0141912	3-B	B-11	1341	0.37331	715	0.5822
N-Acetyldopamine monohydrate	LOPAC	1-A	C-04	466	0.00194168	1-B	C-04	1332	0.251346	866	0.581287
Mock	LOPAC	4-A	H-12	699	-0.113455	4-B	H-12	1807	0.354417	1108	0.579842
(-)-Bicuculline methbromide, 1(S), 9(R)	LOPAC	1-A	D-07	538	0.141743	1-B	D-07	1403	0.351041	865	0.577947
p-MPPI hydrochloride	LOPAC	3-A	O-10	598	-0.0520344	3-B	O-10	1312	0.278345	714	0.577348
Aminoguanidine hydrochloride	LOPAC	1-A	E-04	452	-0.0252419	1-B	E-04	1316	0.228879	864	0.574606
Clemastine fumarate	LOPAC	1-A	D-14	494	0.0563088	1-B	D-14	1357	0.28645	863	0.571265
Abiraterone (CB-7598)	Sellec	5-A	H-01	563	0.0328632	4-B	H-01	1780	0.213158	1217	0.569951
Anagrelide hydrochloride	Sellec	5-A	M-01	432	-0.0684327	4-B	M-01	1649	0.135592	1217	0.569951
SIB 1893	LOPAC	4-A	K-17	653	-0.420452	4-B	K-17	1758	0.223842	1105	0.568655
Allopurinol	LOPAC	1-A	E-02	495	0.0582505	1-B	E-02	1357	0.28645	862	0.567924
3-Phenylpropargylamine hydrochloride	LOPAC	3-A	L-10	620	0	3-B	L-10	1332	0.343838	712	0.567645
(?)-Verapamil hydrochloride	LOPAC	4-A	H-05	622	-0.627341	4-B	H-05	1726	0.138569	1104	0.564926
Pyrocatechol	LOPAC	1-A	H-14	400	-0.126209	1-B	H-14	1261	0.15165	861	0.564584
Mock	LOPAC	4-A	F-12	749	0.220237	4-B	F-12	1852	0.474332	1103	0.561197
alpha-Guanidinoglutaric acid	LOPAC	2-A	L-07	593	-0.00944951	2-B	L-07	1619	0.255417	1026	0.5611
Cephalexin hydrate	LOPAC	1-A	B-02	523	0.112618	1-B	B-02	1382	0.321554	859	0.557902
Mock	LOPAC	4-A	N-11	727	0.0734122	4-B	N-11	1829	0.413042	1102	0.557468
R(+)-IAA-94	LOPAC	2-A	H-14	604	0.0251987	2-B	H-14	1629	0.280335	1025	0.556242
3-(1H-Imidazol-4-yl)propyl di(p-fluorophenyl)methyl ether hydrochloride	LOPAC	2-A	L-16	620	0.075596	2-B	L-16	1644	0.317714	1024	0.551384
3'-Azido-3'-deoxythymidine	LOPAC	1-A	C-09	749	0.551438	1-B	C-09	1605	0.634683	856	0.54788
Procainamide hydrochloride	LOPAC	3-A	H-08	651	0.0733212	3-B	H-08	1357	0.425704	706	0.538535
Phthalamoyl-L-glutamic acid trisodium	LOPAC	3-A	L-14	598	-0.0520344	3-B	L-14	1304	0.252148	706	0.538535
Quipazine dimaleate	LOPAC	3-A	L-16	647	0.0638604	3-B	L-16	1353	0.412606	706	0.538535
(-)-Physostigmine	LOPAC	2-A	A-16	628	0.100795	2-B	A-16	1649	0.330173	1021	0.53681
gamma-D-Glutamylaminomethylsulfonic acid	LOPAC	2-A	L-09	604	0.0251987	2-B	L-09	1624	0.267876	1020	0.531952
WAY-100635 maleate	LOPAC	4-A	F-09	729	0.0867599	4-B	F-09	1824	0.399718	1095	0.531366
Cinnarizine	LOPAC	1-A	P-02	469	0.00776673	1-B	P-02	1320	0.234496	851	0.531176
MRS 2179	LOPAC	3-A	G-15	589	-0.0733212	3-B	G-15	1292	0.212852	703	0.52398
VUF 5574	LOPAC	4-A	J-05	736	0.133477	4-B	J-05	1829	0.413042	1093	0.523908
Oxybutynin Chloride	LOPAC	3-A	J-05	643	0.0543996	3-B	J-05	1345	0.386408	702	0.519128
Cefsulodin sodium salt hydrate	LOPAC	1-A	D-12	506	0.0796089	1-B	D-12	1353	0.280833	847	0.517813
3-Nitropropionic acid	LOPAC	3-A	G-18	591	-0.0685908	3-B	G-18	1292	0.212852	701	0.514276
PK 11195	LOPAC	1-A	H-11	455	-0.0194168	1-B	H-11	1300	0.206412	845	0.511132
(-)-Epigallocatechin gallate	Sellec	5-A	E-01	462	-0.0452352	4-B	E-01	1639	0.129671	1177	0.510812
MRS 1523	LOPAC	3-A	M-09	620	0	3-B	M-09	1320	0.304542	700	0.509425
Saracatinib (AZD0530)	Sellec	5-A	F-14	598	0.059927	4-B	F-14	1774	0.209605	1176	0.509333
Uridine 5'-diphosphate sodium	LOPAC	4-A	B-01	736	0.133477	4-B	B-01	1824	0.399718	1088	0.505264
Olomoucine	LOPAC	3-A	B-05	578	-0.0993383	3-B	B-05	1277	0.163732	699	0.504573
5,5-Dimethyl-1-pyrroline-N-oxide	LOPAC	2-A	E-11	591	-0.0157492	2-B	E-11	1605	0.220531	1014	0.502804
Bosutinib (SKI-606)	Sellec	5-A	F-04	738	0.168182	4-B	F-04	1909	0.28954	1171	0.501941
Paromomycin sulfate	LOPAC	3-A	D-08	705	0.201042	3-B	D-08	1403	0.576338	698	0.499721
UNC 0224	Sellec	5-A	D-24	747	0.175141	4-B	D-24	1915	0.293092	1168	0.497506
Ro 25-6981 hydrochloride	LOPAC	3-A	J-22	584	-0.0851471	3-B	J-22	1281	0.176831	697	0.49487
Clonidine hydrochloride	LOPAC	1-A	F-10	480	0.0291252	1-B	F-10	1320	0.234496	840	0.494428
4-Phenylbutyrate	Sellec	5-A	F-19	589	0.0529677	4-B	F-19	1753	0.197171	1164	0.491592
PAPP	LOPAC	4-A	C-19	690	-0.17352	4-B	C-19	1774	0.266479	1084	0.490348
Aprepitant (MK-0869)	Sellec	5-A	I-02	554	0.0259039	4-B	I-02	1716	0.175263	1162	0.488635
Tolbutamide	LOPAC	4-A	G-02	686	-0.200215	4-B	G-02	1769	0.253155	1083	0.48662
Hydrocortisone (Cortisol)	Sellec	5-A	H-08	577	0.0436887	4-B	H-08	1737	0.187697	1160	0.485678
1-(3-Chlorophenyl)piperazine dihydrochloride	LOPAC	1-A	B-04	520	0.106792	1-B	B-04	1357	0.28645	837	0.484406
Tetrahydrozoline hydrochloride	LOPAC	4-A	C-08	703	-0.0867599	4-B	C-08	1785	0.295791	1082	0.482891
SKF 89976A hydrochloride	LOPAC	4-A	G-17	725	0.0600645	4-B	G-17	1807	0.354417	1082	0.482891
Metolazone	LOPAC	3-A	G-08	618	-0.0047304	3-B	G-08	1312	0.278345	694	0.480315
2-Chloroadenosine triphosphate tetrasodium	LOPAC	1-A	H-20	477	0.0233002	1-B	H-20	1312	0.223262	835	0.477725
U-83836 dihydrochloride	LOPAC	4-A	F-01	716	0	4-B	F-01	1796	0.325104	1080	0.475433
Mock	LOPAC	4-A	F-04	722	0.040043	4-B	F-04	1801	0.338428	1079	0.471704
L-Aspartic acid	LOPAC	1-A	K-04	483	0.0349503	1-B	K-04	1316	0.228879	833	0.471043
S(-)-Timolol maleate	LOPAC	4-A	M-12	729	0.0867599	4-B	M-12	1807	0.354417	1078	0.467975
4-Amino-1,8-naphthalimide	LOPAC	1-A	M-05	701	0.458237	1-B	M-05	1533	0.533583	832	0.467702
Cephapirin sodium	LOPAC	1-A	H-12	485	0.0388336	1-B	H-12	1316	0.228879	831	0.464362
Sirtinol	Sellec	5-A	P-14	480	-0.0313167	4-B	P-14	1624	0.12079	1144	0.462022
B-HT 933 dihydrochloride	LOPAC	1-A	D-09	520	0.106792	1-B	D-09	1349	0.275216	829	0.45768
N6-Cyclohexyladenosine	LOPAC	1-A	D-16	495	0.0582505	1-B	D-16	1324	0.240112	829	0.45768
WAY-362450	Sellec	5-A	D-18	694	0.134159	4-B	D-18	1835	0.245724	1141	0.457587
1-Methylhistamine dihydrochloride	LOPAC	3-A	G-17	615	-0.011826	3-B	G-17	1304	0.252148	689	0.456056
5alpha-Pregnan-3alpha-ol-11,20-dione	LOPAC	3-A	J-17	553	-0.158468	3-B	J-17	1242	0.0491197	689	0.456056
CGS 9343B	Sellec	5-A	C-20	657	0.105549	4-B	C-20	1796	0.222632	1139	0.45463
(?)-Baclofen	LOPAC	1-A	B-01	492	0.0524254	1-B	B-01	1320	0.234496	828	0.454339
SKF 86466	LOPAC	4-A	C-07	738	0.146824	4-B	C-07	1812	0.367741	1074	0.45306
Mock	LOPAC	4-A	H-04	727	0.0734122	4-B	H-04	1801	0.338428	1074	0.45306
Mock	LOPAC	4-A	F-06	756	0.266953	4-B	F-06	1829	0.413042	1073	0.449331
Tyrphostin AG 538	LOPAC	4-A	M-16	707	-0.0600645	4-B	M-16	1780	0.282468	1073	0.449331
(-)-3-Methoxynaltrexone hydrochloride	LOPAC	3-A	G-12	578	-0.0993383	3-B	G-12	1265	0.124437	687	0.446353
R(-)-Me5	LOPAC	3-A	K-07	641	0.0496692	3-B	K-07	1328	0.330739	687	0.446353
Aminoglutethimide (Cytadren)	Sellec	5-A	E-02	663	0.110188	4-B	E-02	1796	0.222632	1133	0.445759
SKF 83959 hydrobromide	LOPAC	4-A	E-09	747	0.206889	4-B	E-09	1818	0.38373	1071	0.441873
Decamethonium dibromide	LOPAC	2-A	M-01	551	-0.141743	2-B	M-01	1552	0.0884614	1001	0.43965
Benztropine mesylate	LOPAC	1-A	H-03	466	0.00194168	1-B	H-03	1289	0.190966	823	0.437636
Amiodarone hydrochloride	LOPAC	1-A	I-02	469	0.00776673	1-B	I-02	1292	0.195179	823	0.437636
Ammonium pyrrolidinedithiocarbamate	LOPAC	3-A	P-04	584	-0.0851471	3-B	P-04	1269	0.137535	685	0.43665
2,3-Butanedione	LOPAC	2-A	M-05	561	-0.110244	2-B	M-05	1561	0.110888	1000	0.434792
3-Methyladenine	Sellec	5-A	D-01	649	0.0993628	4-B	D-01	1774	0.209605	1125	0.433931
N-Methyl-1-deoxynojirimycin	LOPAC	3-A	K-09	624	0.00946079	3-B	K-09	1308	0.265246	684	0.431798
Temozolomide	Sellec	5-A	M-16	546	0.0197179	4-B	M-16	1669	0.147434	1123	0.430974
TMB-8 hydrochloride	LOPAC	1-A	E-03	613	0.287369	1-B	E-03	1434	0.39457	821	0.430954
Mock	LOPAC	1-A	F-15	480	0.0291252	1-B	F-15	1300	0.206412	820	0.427614
Theobromine	LOPAC	4-A	M-08	740	0.160172	4-B	M-08	1807	0.354417	1067	0.426957
Oligomycin A	LOPAC	3-A	D-07	729	0.257807	3-B	D-07	1412	0.60581	683	0.426946
Belinostat (PXD101)	Sellec	5-A	P-02	749	0.176688	4-B	P-02	1869	0.265855	1120	0.426539
17alpha-hydroxyprogesterone	LOPAC	2-A	B-17	611	0.0472475	2-B	B-17	1609	0.230498	998	0.425076
Dapagliflozin	Sellec	5-A	G-06	578	0.0444619	4-B	G-06	1695	0.162829	1117	0.422104
Nimodipine	LOPAC	3-A	D-01	671	0.120625	3-B	D-01	1353	0.412606	682	0.422095
Moxonidine hydrochloride	LOPAC	3-A	G-09	630	0.023652	3-B	G-09	1312	0.278345	682	0.422095
Mock	LOPAC	4-A	D-02	765	0.327018	4-B	D-02	1829	0.413042	1064	0.415771
Dephostatin	LOPAC	2-A	A-17	594	-0.00629967	2-B	A-17	1590	0.183153	996	0.41536
ML-7	LOPAC	2-A	B-08	628	0.100795	2-B	B-08	1624	0.267876	996	0.41536
Decitabine	Sellec	5-A	N-05	473	-0.0367294	4-B	N-05	1585	0.0976974	1112	0.414711
Astaxanthin	LOPAC	1-A	M-04	442	-0.0446587	1-B	M-04	1258	0.147437	816	0.414251
6(5H)-Phenanthridinone	LOPAC	3-A	H-06	816	0.463579	3-B	H-06	1496	0.88088	680	0.412391
Dorzolamide HCL	Sellec	5-A	J-06	539	0.0143051	4-B	J-06	1649	0.135592	1110	0.411754
BRL 15572	LOPAC	1-A	F-05	474	0.0174751	1-B	F-05	1289	0.190966	815	0.41091
Bicalutamide (Casodex)	Sellec	5-A	N-03	472	-0.0375027	4-B	N-03	1580	0.0947369	1108	0.408797
I-OMe-Tyrphostin AG 538	LOPAC	4-A	K-16	649	-0.447147	4-B	K-16	1711	0.0985972	1062	0.408313
Mock	LOPAC	4-A	J-12	634	-0.547255	4-B	J-12	1695	0.0559606	1061	0.404584
MDL 28170	LOPAC	3-A	A-02	638	0.0425736	3-B	A-02	1316	0.291444	678	0.402688
Pheniramine maleate	LOPAC	3-A	F-21	618	-0.0047304	3-B	F-21	1296	0.225951	678	0.402688
CNQX disodium	LOPAC	1-A	N-22	446	-0.036892	1-B	N-22	1258	0.147437	812	0.400888
(-)-MK-801 hydrogen maleate	LOPAC	3-A	A-08	596	-0.0567648	3-B	A-08	1273	0.150634	677	0.397836
Chlormezanone	LOPAC	1-A	N-20	474	0.0174751	1-B	N-20	1285	0.18535	811	0.397547
3-Tropanyl-indole-3-carboxylate hydrochloride	LOPAC	4-A	K-20	688	-0.186867	4-B	K-20	1747	0.19453	1059	0.397126
GSK 264220A	Sellec	5-A	P-20	452	-0.0529677	4-B	P-20	1552	0.0781579	1100	0.39697
MK-1775	Sellec	5-A	G-11	6018	4.25095	4-B	G-11	7116	3.37263	1098	0.394013
Terazosin hydrochloride	LOPAC	4-A	C-10	722	0.040043	4-B	C-10	1780	0.282468	1058	0.393397
(-)-Scopolamine methyl nitrate	LOPAC	4-A	M-07	727	0.0734122	4-B	M-07	1785	0.295791	1058	0.393397
Thio-NADP sodium	LOPAC	4-A	M-10	711	-0.0333692	4-B	M-10	1769	0.253155	1058	0.393397
Nalbuphine hydrochloride	LOPAC	3-A	I-16	578	-0.0993383	3-B	I-16	1254	0.0884155	676	0.392985
6-Hydroxymelatonin	LOPAC	2-A	L-11	643	0.148042	2-B	L-11	1634	0.292795	991	0.39107
(-)-Scopolamine hydrobromide	LOPAC	4-A	G-07	690	-0.17352	4-B	G-07	1747	0.19453	1057	0.389668
GANT 61	Sellec	5-A	N-20	506	-0.0112121	4-B	N-20	1600	0.106579	1094	0.388099
CB 1954	LOPAC	1-A	H-15	473	0.0155335	1-B	H-15	1281	0.179733	808	0.387525
Doxercalciferol (Hectorol)	Sellec	5-A	N-06	671	0.116374	4-B	N-06	1763	0.203092	1092	0.385142
Coenzyme Q10(CoQ10)	Sellec	5-A	G-05	558	0.0289969	4-B	G-05	1649	0.135592	1091	0.383663
LY-53,857 maleate	LOPAC	3-A	A-05	618	-0.0047304	3-B	A-05	1292	0.212852	674	0.383281
13-cis-retinoic acid	LOPAC	3-A	J-20	626	0.0141912	3-B	J-20	1300	0.239049	674	0.383281
Thiothixene hydrochloride	LOPAC	4-A	E-02	630	-0.57395	4-B	E-02	1685	0.0293127	1055	0.382211
Guanidinoethyl disulfide dihydrobromide	LOPAC	2-A	B-07	640	0.138593	2-B	B-07	1629	0.280335	989	0.381354
1-(2-Chlorophenyl)-1-(4-chlorophenyl)-2,2-dichloroethane	LOPAC	1-A	D-17	506	0.0796089	1-B	D-17	1312	0.223262	806	0.380843
Mock	LOPAC	4-A	B-10	770	0.360387	4-B	B-10	1824	0.399718	1054	0.378482
NF449 octasodium salt	LOPAC	3-A	M-16	596	-0.0567648	3-B	M-16	1269	0.137535	673	0.37843
5-Carboxamidotryptamine maleate	LOPAC	1-A	H-18	480	0.0291252	1-B	H-18	1285	0.18535	805	0.377503
Isotharine mesylate	LOPAC	2-A	H-08	607	0.0346482	2-B	H-08	1595	0.195612	988	0.376496
Mock	LOPAC	4-A	D-04	787	0.473842	4-B	D-04	1840	0.442355	1053	0.374753
Ro 16-6491 hydrochloride	LOPAC	4-A	M-01	701	-0.100108	4-B	M-01	1753	0.210518	1052	0.371024
Y-27632 dihydrochloride	LOPAC	1-A	D-20	466	0.00194168	1-B	D-20	1269	0.162883	803	0.370821
6-Methyl-2-(phenylethynyl)pyridine hydrochloride	LOPAC	3-A	C-19	690	0.165564	3-B	C-19	1361	0.438803	671	0.368726
LY-294,002 hydrochloride	LOPAC	3-A	M-03	645	0.05913	3-B	M-03	1316	0.291444	671	0.368726
BW 284c51	LOPAC	1-A	G-04	452	-0.0252419	1-B	G-04	1254	0.141821	802	0.36748
STAT5 Inhibitor	Sellec	5-A	P-23	500	-0.0158516	4-B	P-23	1580	0.0947369	1080	0.3674
U-74389G maleate	LOPAC	4-A	D-01	729	0.0867599	4-B	D-01	1780	0.282468	1051	0.367295
R(-)-Apocodeine hydrochloride	LOPAC	2-A	E-21	570	-0.0818957	2-B	E-21	1556	0.0984289	986	0.36678
N6-2-(4-Aminophenyl)ethyladenosine	LOPAC	1-A	G-14	426	-0.0757256	1-B	G-14	1227	0.103908	801	0.36414
3-alpha,21-Dihydroxy-5-alpha-pregnan-20-one	LOPAC	3-A	D-13	584	-0.0851471	3-B	D-13	1254	0.0884155	670	0.363875
Pentostatin	Sellec	5-A	E-22	587	0.0514212	4-B	E-22	1664	0.144474	1077	0.362965
Demeclocycline hydrochloride	LOPAC	2-A	E-13	600	0.0125993	2-B	E-13	1585	0.170693	985	0.361922
GSK 3787	Sellec	5-A	C-21	651	0.100909	4-B	C-21	1726	0.181184	1075	0.360008
Mock	LOPAC	4-A	J-06	752	0.240258	4-B	J-06	1801	0.338428	1049	0.359837
Mock	LOPAC	4-A	L-06	731	0.100108	4-B	L-06	1780	0.282468	1049	0.359837
Propionylpromazine hydrochloride	LOPAC	3-A	H-02	655	0.0827819	3-B	H-02	1324	0.317641	669	0.359023
Amitriptyline hydrochloride	LOPAC	1-A	G-02	462	-0.00582505	1-B	G-02	1261	0.15165	799	0.357458
Meloxicam sodium	LOPAC	3-A	I-15	593	-0.0638604	3-B	I-15	1261	0.111338	668	0.354171
Vancomycin hydrochloride from Streptomyces orientalis	LOPAC	4-A	N-05	690	-0.17352	4-B	N-05	1737	0.167882	1047	0.35238
Bestatin hydrochloride	LOPAC	1-A	L-03	472	0.0135918	1-B	L-03	1269	0.162883	797	0.350777
SA4503	Sellec	5-A	D-23	669	0.114828	4-B	D-23	1737	0.187697	1068	0.349659
SB 269970 hydrochloride	LOPAC	4-A	C-13	696	-0.133477	4-B	C-13	1742	0.181206	1046	0.348651
SKF 91488 dihydrochloride	LOPAC	4-A	K-19	680	-0.240258	4-B	K-19	1726	0.138569	1046	0.348651
NU6027	Sellec	5-A	I-22	533	0.00966564	4-B	I-22	1600	0.106579	1067	0.34818
Zibotentan (ZD4054)	Sellec	5-A	L-18	563	0.0328632	4-B	L-18	1629	0.12375	1066	0.346702
SR 2640	LOPAC	4-A	G-13	729	0.0867599	4-B	G-13	1774	0.266479	1045	0.344922
Fenspiride hydrochloride	LOPAC	2-A	C-22	533	-0.19844	2-B	C-22	1514	-0.00622968	981	0.34249
TCS PIM-1 4a	Sellec	5-A	A-24	756	0.182101	4-B	A-24	1818	0.235658	1062	0.340788
2-Phenylaminoadenosine	LOPAC	3-A	D-10	680	0.141912	3-B	D-10	1345	0.386408	665	0.339616
BIRB 796 (Doramapimod)	Sellec	5-A	H-03	463	-0.0444619	4-B	H-03	1524	0.061579	1061	0.339309
Dihydroergotamine methanesulfonate	LOPAC	2-A	G-05	544	-0.163791	2-B	G-05	1524	0.018689	980	0.337632
Muscimol hydrobromide	LOPAC	2-A	H-09	615	0.0598469	2-B	H-09	1595	0.195612	980	0.337632
7,7-Dimethyl-(5Z,8Z)-eicosadienoic acid	LOPAC	2-A	M-15	605	0.0283485	2-B	M-15	1585	0.170693	980	0.337632
Cyclothiazide	LOPAC	1-A	B-16	515	0.0970841	1-B	B-16	1308	0.217646	793	0.337414
Estradiol	Sellec	5-A	M-18	498	-0.0173981	4-B	M-18	1556	0.0805264	1058	0.334874
L-745,870 hydrochloride	LOPAC	3-A	O-05	578	-0.0993383	3-B	O-05	1242	0.0491197	664	0.334765
Tetraisopropyl pyrophosphoramide	LOPAC	4-A	M-02	684	-0.213563	4-B	M-02	1726	0.138569	1042	0.333735
Mock	LOPAC	4-A	N-06	765	0.327018	4-B	N-06	1807	0.354417	1042	0.333735
Fusidic acid sodium	LOPAC	2-A	K-18	573	-0.0724462	2-B	K-18	1552	0.0884614	979	0.332774
Amperozide hydrochloride	LOPAC	1-A	G-19	407	-0.112618	1-B	G-19	1198	0.0631874	791	0.330732
AZ628	Sellec	5-A	D-02	611	0.0699792	4-B	D-02	1664	0.144474	1053	0.327481
CP55940	LOPAC	1-A	F-13	469	0.00776673	1-B	F-13	1258	0.147437	789	0.324051
Tyrphostin 1	LOPAC	4-A	E-14	714	-0.0133477	4-B	E-14	1753	0.210518	1039	0.322549
Mock	LOPAC	3-A	H-11	659	0.0922427	3-B	H-11	1320	0.304542	661	0.32021
1,3-Dimethyl-8-phenylxanthine	LOPAC	3-A	H-13	655	0.0827819	3-B	H-13	1316	0.291444	661	0.32021
NS 2028	LOPAC	3-A	J-03	600	-0.047304	3-B	J-03	1261	0.111338	661	0.32021
Suramin hexasodium	LOPAC	4-A	M-19	667	-0.327018	4-B	M-19	1705	0.0826084	1038	0.31882
(?)-7-Hydroxy-DPAT hydrobromide	LOPAC	2-A	L-19	580	-0.0503974	2-B	L-19	1556	0.0984289	976	0.3182
Vinpocetine (Cavinton)	Sellec	5-A	I-17	507	-0.0104389	4-B	I-17	1552	0.0781579	1045	0.315654
Pemetrexed	Sellec	5-A	K-12	494	-0.0204912	4-B	K-12	1538	0.0698685	1044	0.314175
SJ 172550	Sellec	5-A	K-23	459	-0.0475549	4-B	K-23	1501	0.0479606	1042	0.311218
CGS-21680 hydrochloride	LOPAC	1-A	B-20	515	0.0970841	1-B	B-20	1300	0.206412	785	0.310688
Naltriben methanesulfonate	LOPAC	3-A	L-01	626	0.0141912	3-B	L-01	1285	0.18993	659	0.310507
Aminophylline ethylenediamine	LOPAC	1-A	C-07	489	0.0466004	1-B	C-07	1273	0.1685	784	0.307347
Cefotaxime sodium	LOPAC	1-A	H-10	477	0.0233002	1-B	H-10	1261	0.15165	784	0.307347
MG 149	Sellec	5-A	C-22	634	0.087764	4-B	C-22	1669	0.147434	1035	0.300869
CGP 3466B	Sellec	5-A	D-20	686	0.127973	4-B	D-20	1721	0.178224	1035	0.300869
R(+)-Lisuride hydrogen maleate	LOPAC	3-A	G-05	651	0.0733212	3-B	G-05	1308	0.265246	657	0.300803
Bretylium tosylate	LOPAC	1-A	N-03	464	-0.00194168	1-B	N-03	1246	0.130587	782	0.300666
Clofibrate	LOPAC	1-A	N-06	457	-0.0155335	1-B	N-06	1239	0.120758	782	0.300666
Mock	LOPAC	4-A	H-08	725	0.0600645	4-B	H-08	1758	0.223842	1033	0.300175
SKF 95282 dimaleate	LOPAC	4-A	J-01	705	-0.0734122	4-B	J-01	1737	0.167882	1032	0.296446
NG-Nitro-L-arginine	LOPAC	3-A	C-18	640	0.047304	3-B	C-18	1296	0.225951	656	0.295952
Lidocaine N-ethyl bromide quaternary salt	LOPAC	3-A	G-01	605	-0.035478	3-B	G-01	1261	0.111338	656	0.295952
Perphenazine	LOPAC	3-A	J-19	531	-0.210503	3-B	J-19	1187	-0.130986	656	0.295952
m-Iodobenzylguanidine hemisulfate	LOPAC	2-A	B-14	638	0.132293	2-B	B-14	1609	0.230498	971	0.29391
Xylometazoline hydrochloride	LOPAC	4-A	N-09	738	0.146824	4-B	N-09	1769	0.253155	1031	0.292717
S-(-)-Lisuride	LOPAC	3-A	M-05	630	0.023652	3-B	M-05	1285	0.18993	655	0.2911
Cyclophosphamide monohydrate	Sellec	5-A	J-05	497	-0.0181714	4-B	J-05	1524	0.061579	1027	0.289041
LY 333531	Sellec	5-A	P-21	529	0.00657263	4-B	P-21	1556	0.0805264	1027	0.289041
S-5-Iodowillardiine	LOPAC	4-A	H-09	665	-0.340366	4-B	H-09	1695	0.0559606	1030	0.288989
4-Androstene-3,17-dione	LOPAC	1-A	G-06	453	-0.0233002	1-B	G-06	1231	0.109525	778	0.287303
(?)-Pindobind	LOPAC	3-A	D-12	638	0.0425736	3-B	D-12	1292	0.212852	654	0.286248
DL-Thiorphan	LOPAC	4-A	C-12	745	0.193541	4-B	C-12	1774	0.266479	1029	0.28526
Mock	LOPAC	4-A	J-04	756	0.266953	4-B	J-04	1785	0.295791	1029	0.28526
Disopyramide phosphate	LOPAC	2-A	A-15	602	0.018899	2-B	A-15	1571	0.135807	969	0.284194
2-Iodomelatonin	LOPAC	2-A	J-06	611	0.0472475	2-B	J-06	1580	0.158234	969	0.284194
ICI 204,448 hydrochloride	LOPAC	2-A	N-14	645	0.154342	2-B	N-14	1614	0.242957	969	0.284194
TTP 22	Sellec	5-A	B-24	834	0.242414	4-B	B-24	1857	0.25875	1023	0.283127
Cisplatin	LOPAC	3-A	H-15	643	0.0543996	3-B	H-15	1296	0.225951	653	0.281397
SB 222200	LOPAC	1-A	C-18	501	0.0699005	1-B	C-18	1277	0.174116	776	0.280621
(?)-Bay K 8644	LOPAC	1-A	F-07	509	0.085434	1-B	F-07	1285	0.18535	776	0.280621
(-)-Isoproterenol hydrochloride	LOPAC	2-A	H-10	617	0.0661465	2-B	H-10	1585	0.170693	968	0.279336
O-(Carboxymethyl)hydroxylamine hemihydrochloride	LOPAC	1-A	A-13	483	0.0349503	1-B	A-13	1258	0.147437	775	0.277281
Cyproheptadine hydrochloride	LOPAC	1-A	B-06	494	0.0563088	1-B	B-06	1269	0.162883	775	0.277281
Dexamethasone	Sellec	5-A	P-05	459	-0.0475549	4-B	P-05	1478	0.0343421	1019	0.277213
Maprotiline hydrochloride	LOPAC	3-A	C-06	528	-0.217598	3-B	C-06	1180	-0.153908	652	0.276545
Karakoline	LOPAC	2-A	D-20	589	-0.0220488	2-B	D-20	1556	0.0984289	967	0.274478
ABT-888 (Veliparib)	Sellec	5-A	J-01	784	0.203752	4-B	J-01	1801	0.225592	1017	0.274256
Betaxolol hydrochloride	LOPAC	1-A	H-01	480	0.0291252	1-B	H-01	1254	0.141821	774	0.27394
17-DMAG HCl (Alvespimycin)	Sellec	5-A	G-01	440	-0.0622467	4-B	G-01	1456	0.0213158	1016	0.272778
PRE-084	LOPAC	3-A	J-13	630	0.023652	3-B	J-13	1281	0.176831	651	0.271693
Ubenimex (Bestatin)	Sellec	5-A	M-17	473	-0.0367294	4-B	M-17	1487	0.0396711	1014	0.269821
IB-MECA	LOPAC	2-A	H-16	609	0.0409479	2-B	H-16	1575	0.145774	966	0.26962
5-(N,N-Dimethyl)amiloride hydrochloride	LOPAC	1-A	C-13	939	0.920357	1-B	C-13	1711	0.783524	772	0.267259
3',4'-Dichlorobenzamil	LOPAC	2-A	C-17	438	-0.497674	2-B	C-17	1403	-0.282827	965	0.264762
6-Chloromelatonin	LOPAC	1-A	D-11	494	0.0563088	1-B	D-11	1265	0.157266	771	0.263918
PD153035 HCl	Sellec	5-A	P-12	509	-0.00889239	4-B	P-12	1519	0.0586185	1010	0.263907
Quipazine, N-methyl-, dimaleate	LOPAC	3-A	H-18	632	0.0283824	3-B	H-18	1281	0.176831	649	0.26199
8-Methoxymethyl-3-isobutyl-1-methylxanthine	LOPAC	3-A	I-11	647	0.0638604	3-B	I-11	1296	0.225951	649	0.26199
Endothall	LOPAC	2-A	M-14	611	0.0472475	2-B	M-14	1575	0.145774	964	0.259903
Retinoic acid	LOPAC	3-A	F-20	641	0.0496692	3-B	F-20	1289	0.203028	648	0.257138
1-(1-Naphthyl)piperazine hydrochloride	LOPAC	4-A	M-17	690	-0.17352	4-B	M-17	1711	0.0985972	1021	0.255429
Mock	LOPAC	4-A	N-12	716	0	4-B	N-12	1737	0.167882	1021	0.255429
N-(3,3-Diphenylpropyl)glycinamide	LOPAC	2-A	B-05	617	0.0661465	2-B	B-05	1580	0.158234	963	0.255045
Gabapentin	LOPAC	2-A	F-11	622	0.0818957	2-B	F-11	1585	0.170693	963	0.255045
p-Benzoquinone	LOPAC	1-A	G-18	433	-0.0621338	1-B	G-18	1201	0.0673999	768	0.253896
GSK1904529A	Sellec	5-A	M-08	417	-0.0800315	4-B	M-08	1420	0	1003	0.253558
Milrinone	LOPAC	3-A	C-17	649	0.0685908	3-B	C-17	1296	0.225951	647	0.252287
Phenelzine sulfate	LOPAC	3-A	D-21	611	-0.0212868	3-B	D-21	1258	0.101514	647	0.252287
(E)-5-(2-Bromovinyl)-2'-deoxyuridine	LOPAC	1-A	D-05	494	0.0563088	1-B	D-05	1261	0.15165	767	0.250555
McN-A-343	LOPAC	1-A	H-08	449	-0.0310669	1-B	H-08	1216	0.0884624	767	0.250555
(?)-AMPA hydrobromide	LOPAC	2-A	F-09	638	0.132293	2-B	F-09	1600	0.208071	962	0.250187
(?)-Propranolol hydrochloride	LOPAC	3-A	D-11	604	-0.0378432	3-B	D-11	1250	0.0753169	646	0.247435
MG 624	LOPAC	3-A	I-13	615	-0.011826	3-B	I-13	1261	0.111338	646	0.247435
4-Aminopyridine	LOPAC	1-A	G-03	417	-0.0932007	1-B	G-03	1183	0.042125	766	0.247214
Agroclavine	LOPAC	1-A	I-14	554	0.17281	1-B	I-14	1320	0.234496	766	0.247214
Desipramine hydrochloride	LOPAC	2-A	G-07	558	-0.119694	2-B	G-07	1519	0.00622968	961	0.245329
Atropine methyl bromide	LOPAC	1-A	E-19	474	0.0174751	1-B	E-19	1239	0.120758	765	0.243873
ITX 3	Sellec	5-A	F-21	559	0.0297702	4-B	F-21	1552	0.0781579	993	0.238773
N-Acetyl-L-Cysteine	LOPAC	1-A	A-21	498	0.0640755	1-B	A-21	1261	0.15165	763	0.237192
Gabaculine hydrochloride	LOPAC	1-A	A-11	480	0.0291252	1-B	A-11	1242	0.124971	762	0.233851
SCH-202676 hydrobromide	LOPAC	4-A	G-11	738	0.146824	4-B	G-11	1753	0.210518	1015	0.233055
Niflumic acid	LOPAC	3-A	I-12	638	0.0425736	3-B	I-12	1281	0.176831	643	0.23288
Salinomycin (Procoxacin)	Sellec	5-A	N-14	563	0.0328632	4-B	N-14	1552	0.0781579	989	0.232859
Procarbazine hydrochloride (Matulane)	Sellec	5-A	E-14	636	0.0893105	4-B	E-14	1624	0.12079	988	0.231381
3-deazaadenosine	LOPAC	2-A	E-17	566	-0.0944951	2-B	E-17	1524	0.018689	958	0.230755
IMID-4F hydrochloride	LOPAC	2-A	N-06	632	0.113394	2-B	N-06	1590	0.183153	958	0.230755
LY2157299	Sellec	5-A	I-10	518	-0.00193313	4-B	I-10	1505	0.050329	987	0.229902
SecinH3	Sellec	5-A	I-23	523	0.00193313	4-B	I-23	1510	0.0532895	987	0.229902
Ranolazine dihydrochloride	LOPAC	3-A	F-22	589	-0.0733212	3-B	F-22	1231	0.0130986	642	0.228028
(?)-threo-1-Phenyl-2-decanoylamino-3-morpholino-1-propanol hydrochloride	LOPAC	3-A	P-20	559	-0.144277	3-B	P-20	1201	-0.0851408	642	0.228028
Arcaine sulfate	LOPAC	1-A	M-03	460	-0.00970841	1-B	M-03	1220	0.0940791	760	0.22717
Eliprodil	LOPAC	2-A	M-04	585	-0.0346482	2-B	M-04	1542	0.0635427	957	0.225897
Tyrphostin AG 879	LOPAC	4-A	K-04	772	0.373735	4-B	K-04	1785	0.295791	1013	0.225598
Simvastatin (Zocor)	Sellec	5-A	I-15	464	-0.0436887	4-B	I-15	1447	0.0159869	983	0.223988
Oleic Acid	LOPAC	3-A	D-05	663	0.101704	3-B	D-05	1304	0.252148	641	0.223177
Hexahydro-sila-difenidol hydrochloride, p-fluoro analog	LOPAC	2-A	J-02	577	-0.0598469	2-B	J-02	1533	0.0411159	956	0.221039
NF??B Activation Inhibitor III	Sellec	5-A	D-22	688	0.12952	4-B	D-22	1669	0.147434	981	0.221032
RG108	Sellec	5-A	K-14	501	-0.0150784	4-B	K-14	1482	0.0367105	981	0.221032
BP 897	LOPAC	1-A	B-05	488	0.0446587	1-B	B-05	1246	0.130587	758	0.220488
Barasertib (AZD1152-HQPA)	Sellec	5-A	F-03	591	0.0545142	4-B	F-03	1571	0.0894079	980	0.219553
cis-(?)-8-OH-PBZI hydrobromide	LOPAC	3-A	L-09	645	0.05913	3-B	L-09	1285	0.18993	640	0.218325
L-765,314	LOPAC	4-A	M-06	684	-0.213563	4-B	M-06	1695	0.0559606	1011	0.21814
AIDA	LOPAC	1-A	G-16	543	0.151451	1-B	G-16	1300	0.206412	757	0.217148
(?)-Ibuprofen	LOPAC	2-A	L-08	611	0.0472475	2-B	L-08	1566	0.123348	955	0.216181
Valproic acid sodium salt (Sodium valproate)	Sellec	5-A	O-17	457	-0.0491014	4-B	O-17	1434	0.00828948	977	0.215118
Oxotremorine sesquifumarate salt	LOPAC	3-A	H-07	626	0.0141912	3-B	H-07	1265	0.124437	639	0.213473
Melatonin	LOPAC	3-A	M-17	596	-0.0567648	3-B	M-17	1235	0.0261972	639	0.213473
Mock	LOPAC	2-A	B-13	626	0.0944951	2-B	B-13	1580	0.158234	954	0.211323
VX-680 (MK-0457, Tozasertib)	Sellec	5-A	C-19	473	-0.0367294	4-B	C-19	1447	0.0159869	974	0.210682
Maraviroc	Sellec	5-A	O-10	464	-0.0436887	4-B	O-10	1438	0.0106579	974	0.210682
Theophylline	LOPAC	4-A	C-04	765	0.327018	4-B	C-04	1774	0.266479	1009	0.210682
Lomustine (CeeNU)	Sellec	5-A	D-10	796	0.213031	4-B	D-10	1769	0.206645	973	0.209204
GW3965 HCl	Sellec	5-A	F-08	636	0.0893105	4-B	F-08	1609	0.111908	973	0.209204
Pentoxifylline	LOPAC	3-A	L-11	647	0.0638604	3-B	L-11	1285	0.18993	638	0.208622
Estrone	Sellec	5-A	H-07	488	-0.0251307	4-B	H-07	1460	0.0236842	972	0.207725
(+)-Bromocriptine methanesulfonate	LOPAC	1-A	C-20	466	0.00194168	1-B	C-20	1220	0.0940791	754	0.207125
PF-4708671	Sellec	5-A	N-22	577	0.0436887	4-B	N-22	1547	0.0751974	970	0.204768
AA-861	LOPAC	1-A	E-11	489	0.0466004	1-B	E-11	1242	0.124971	753	0.203785
Clozapine	LOPAC	1-A	H-06	482	0.0330086	1-B	H-06	1235	0.115142	753	0.203785
Phenylbenzene-omega-phosphono-alpha-amino acid	LOPAC	3-A	J-14	613	-0.0165564	3-B	J-14	1250	0.0753169	637	0.20377
LY294002	Sellec	5-A	M-10	414	-0.0823512	4-B	M-10	1382	-0.0225	968	0.201811
Dihydrexidine hydrochloride	LOPAC	2-A	K-11	667	0.223638	2-B	K-11	1619	0.255417	952	0.201607
Marimastat	Sellec	5-A	A-22	754	0.180554	4-B	A-22	1721	0.178224	967	0.200333
Phenylbutazone	LOPAC	3-A	H-04	692	0.170294	3-B	H-04	1328	0.330739	636	0.198918
GW 9508	Sellec	5-A	B-21	678	0.121787	4-B	B-21	1644	0.132632	966	0.198854
Lomeguatrib	Sellec	5-A	L-21	459	-0.0475549	4-B	L-21	1425	0.00296053	966	0.198854
Centrophenoxine hydrochloride	LOPAC	1-A	B-14	503	0.0737839	1-B	B-14	1254	0.141821	751	0.197103
3,4-Dichloroisocoumarin	LOPAC	2-A	I-15	577	-0.0598469	2-B	I-15	1528	0.0286565	951	0.196749
AZD6244 (Selumetinib)	Sellec	5-A	E-03	641	0.0931768	4-B	E-03	1605	0.10954	964	0.195897
Banoxantrone dihydrochloride	Sellec	5-A	B-19	2942	1.87243	4-B	B-19	3905	1.47138	963	0.194419
Mock	LOPAC	4-A	L-10	655	-0.407104	4-B	L-10	1659	-0.0399718	1004	0.192038
Tosedostat (CHR2797)	Sellec	5-A	D-17	624	0.0800315	4-B	D-17	1585	0.0976974	961	0.191462
Tamoxifen Citrate (Nolvadex)	Sellec	5-A	H-16	464	-0.0436887	4-B	H-16	1425	0.00296053	961	0.191462
L-Cycloserine	LOPAC	1-A	H-13	460	-0.00970841	1-B	H-13	1209	0.0786332	749	0.190422
Alprenolol hydrochloride	LOPAC	1-A	O-02	460	-0.00970841	1-B	O-02	1209	0.0786332	749	0.190422
(?)-Chloro-APB hydrobromide	LOPAC	1-A	P-18	452	-0.0252419	1-B	P-18	1201	0.0673999	749	0.190422
N-Oleoylethanolamine	LOPAC	3-A	N-03	686	0.156103	3-B	N-03	1320	0.304542	634	0.189215
SKF 91488	Sellec	5-A	M-23	514	-0.00502613	4-B	M-23	1473	0.0313816	959	0.188505
Tracazolate	LOPAC	4-A	M-20	703	-0.0867599	4-B	M-20	1705	0.0826084	1002	0.18458
Mevastatin	LOPAC	3-A	G-11	632	0.0283824	3-B	G-11	1265	0.124437	633	0.184363
Quinidine sulfate	LOPAC	3-A	J-16	591	-0.0685908	3-B	J-16	1224	-0.00982394	633	0.184363
Bupropion hydrochloride	LOPAC	1-A	B-07	503	0.0737839	1-B	B-07	1250	0.136204	747	0.18374
QNZ	Sellec	5-A	B-23	745	0.173595	4-B	B-23	1700	0.16579	955	0.182591
Dalcetrapib??JTT-705??	Sellec	5-A	C-06	777	0.198339	4-B	C-06	1732	0.184737	955	0.182591
Diacylglycerol Kinase Inhibitor II	LOPAC	2-A	I-11	613	0.0535472	2-B	I-11	1561	0.110888	948	0.182175
CB34	LOPAC	1-A	B-08	554	0.17281	1-B	B-08	1300	0.206412	746	0.180399
Andarine (GTX-007)	Sellec	5-A	F-02	561	0.0313167	4-B	F-02	1514	0.0556579	953	0.179634
MLN8237 (Alisertib)	Sellec	5-A	L-10	498	-0.0173981	4-B	L-10	1451	0.0183553	953	0.179634
CCT 018159	Sellec	5-A	E-20	504	-0.0127586	4-B	E-20	1456	0.0213158	952	0.178156
XL-184 free base (Cabozantinib)	Sellec	5-A	G-24	409	-0.0862175	4-B	G-24	1361	-0.0349342	952	0.178156
PH-797804	Sellec	5-A	I-13	509	-0.00889239	4-B	I-13	1460	0.0236842	951	0.176677
DFMO	Sellec	5-A	M-20	533	0.00966564	4-B	M-20	1482	0.0367105	949	0.17372
Antozoline hydrochloride	LOPAC	1-A	E-08	498	0.0640755	1-B	E-08	1242	0.124971	744	0.173718
1-benzoyl-5-methoxy-2-methylindole-3-acetic acid	LOPAC	1-A	E-18	498	0.0640755	1-B	E-18	1242	0.124971	744	0.173718
Nocodazole	Sellec	5-A	N-11	594	0.056834	4-B	N-11	1542	0.0722369	948	0.172242
Pomalidomide	Sellec	5-A	K-24	469	-0.0398224	4-B	K-24	1416	-0.00236842	947	0.170763
L-733,060 hydrochloride	LOPAC	3-A	G-07	582	-0.0898775	3-B	G-07	1212	-0.0491197	630	0.169808
Naftopidil dihydrochloride	LOPAC	3-A	N-01	686	0.156103	3-B	N-01	1316	0.291444	630	0.169808
Pyroxamide	Sellec	5-A	A-23	1016	0.383146	4-B	A-23	1962	0.320921	946	0.169285
TAK-733	Sellec	5-A	D-16	834	0.242414	4-B	D-16	1780	0.213158	946	0.169285
L-Cysteinesulfinic Acid	LOPAC	1-A	F-21	470	0.00970841	1-B	F-21	1212	0.0828457	742	0.167037
GR 127935 hydrochloride	LOPAC	3-A	M-02	543	-0.18212	3-B	M-02	1172	-0.180106	629	0.164957
Vinblastine	Sellec	5-A	P-17	449	-0.0552875	4-B	P-17	1391	-0.0171711	942	0.163371
Ro 41-0960	LOPAC	4-A	A-03	789	0.48719	4-B	A-03	1785	0.295791	996	0.162207
Zileuton	Sellec	5-A	N-18	620	0.0769385	4-B	N-18	1561	0.0834869	941	0.161893
Gefitinib (Iressa)	Sellec	5-A	L-07	459	-0.0475549	4-B	L-07	1399	-0.0124342	940	0.160414
N6-Cyclopentyl-9-methyladenine	LOPAC	3-A	J-01	653	0.0780515	3-B	J-01	1281	0.176831	628	0.160105
EBPC	Sellec	5-A	O-20	509	-0.00889239	4-B	O-20	1447	0.0159869	938	0.157457
Cirazoline hydrochloride	LOPAC	1-A	H-22	426	-0.0757256	1-B	H-22	1165	0.01685	739	0.157014
L-alpha-Methyl-p-tyrosine	LOPAC	3-A	C-04	634	0.0331128	3-B	C-04	1261	0.111338	627	0.155253
N-(p-Isothiocyanatophenethyl)spiperone hydrochloride	LOPAC	3-A	M-22	538	-0.193946	3-B	M-22	1165	-0.203028	627	0.155253
Nilutamide	LOPAC	3-A	O-20	549	-0.167929	3-B	O-20	1176	-0.167007	627	0.155253
Tetraethylthiuram disulfide	LOPAC	4-A	I-02	791	0.500538	4-B	I-02	1785	0.295791	994	0.154749
Mock	LOPAC	4-A	J-10	611	-0.700753	4-B	J-10	1605	-0.18387	994	0.154749
PF-04217903	Sellec	5-A	D-13	688	0.12952	4-B	D-13	1624	0.12079	936	0.1545
PD0325901	Sellec	5-A	N-12	578	0.0444619	4-B	N-12	1514	0.0556579	936	0.1545
Palomid 529	Sellec	5-A	P-11	489	-0.0243574	4-B	P-11	1425	0.00296053	936	0.1545
Indomethacin	LOPAC	2-A	L-10	653	0.179541	2-B	L-10	1595	0.195612	942	0.153027
MK-0752	Sellec	5-A	E-11	626	0.081578	4-B	E-11	1561	0.0834869	935	0.153022
SB 203580	Sellec	5-A	H-14	494	-0.0204912	4-B	H-14	1429	0.00532895	935	0.153022
Prazosin hydrochloride	LOPAC	3-A	J-02	686	0.156103	3-B	J-02	1312	0.278345	626	0.150402
Memantine hydrochloride	LOPAC	3-A	M-04	682	0.146642	3-B	M-04	1308	0.265246	626	0.150402
Altretamine	LOPAC	1-A	A-04	498	0.0640755	1-B	A-04	1235	0.115142	737	0.150333
Choline bromide	LOPAC	1-A	D-15	521	0.108734	1-B	D-15	1258	0.147437	737	0.150333
Adenosine	LOPAC	1-A	I-04	446	-0.036892	1-B	I-04	1183	0.042125	737	0.150333
Apomorphine hydrochloride hemihydrate	LOPAC	1-A	O-11	464	-0.00194168	1-B	O-11	1201	0.0673999	737	0.150333
Tofacitinib (CP-690550, Tasocitinib)	Sellec	5-A	A-17	772	0.194473	4-B	A-17	1705	0.16875	933	0.150065
MDV3100 (Enzalutamide)	Sellec	5-A	E-10	643	0.0947233	4-B	E-10	1575	0.0917764	932	0.148586
Megestrol Acetate	Sellec	5-A	N-10	596	0.0583805	4-B	N-10	1528	0.0639474	932	0.148586
Mock	LOPAC	4-A	F-02	777	0.407104	4-B	F-02	1769	0.253155	992	0.147291
R(+)-UH-301 hydrochloride	LOPAC	4-A	J-03	729	0.0867599	4-B	J-03	1721	0.125245	992	0.147291
SB 431542	Sellec	5-A	E-15	551	0.0235842	4-B	E-15	1482	0.0367105	931	0.147108
Anastrozole	Sellec	5-A	O-01	393	-0.0985895	4-B	O-01	1324	-0.0568421	931	0.147108
L-azetidine-2-carboxylic acid	LOPAC	1-A	E-05	491	0.0504837	1-B	E-05	1227	0.103908	736	0.146992
BIBR 1532	Sellec	5-A	N-19	575	0.0421422	4-B	N-19	1505	0.050329	930	0.145629
cPEPCK inhibitor	Sellec	5-A	K-20	474	-0.0359562	4-B	K-20	1403	-0.0100658	929	0.144151
Adenosine amine congener	LOPAC	1-A	C-10	477	0.0233002	1-B	C-10	1212	0.0828457	735	0.143651
L-Hyoscyamine	LOPAC	1-A	I-03	455	-0.0194168	1-B	I-03	1190	0.0519541	735	0.143651
S-(-)-Carbidopa	LOPAC	1-A	N-18	463	-0.00388336	1-B	N-18	1198	0.0631874	735	0.143651
Atropine sulfate	LOPAC	2-A	B-21	529	-0.211039	2-B	B-21	1469	-0.118364	940	0.143311
LY 320135	Sellec	5-A	N-21	563	0.0328632	4-B	N-21	1491	0.0420395	928	0.142673
Buspirone hydrochloride	LOPAC	1-A	N-01	464	-0.00194168	1-B	N-01	1198	0.0631874	734	0.140311
SGX-523	Sellec	5-A	H-15	473	-0.0367294	4-B	H-15	1399	-0.0124342	926	0.139716
Cyclopamine	Sellec	5-A	O-05	429	-0.0707525	4-B	O-05	1353	-0.0396711	924	0.136759
Ranolazine (Ranexa)	Sellec	5-A	L-13	507	-0.0104389	4-B	L-13	1429	0.00532895	922	0.133802
GW 4064	Sellec	5-A	N-08	460	-0.0467817	4-B	N-08	1382	-0.0225	922	0.133802
1,7-Dimethylxanthine	LOPAC	2-A	M-09	609	0.0409479	2-B	M-09	1547	0.0760021	938	0.133595
Mock	LOPAC	4-A	N-10	738	0.146824	4-B	N-10	1726	0.138569	988	0.132375
Nimustine hydrochloride	LOPAC	3-A	C-22	605	-0.035478	3-B	C-22	1227	0	622	0.130995
NG-Nitro-L-arginine methyl ester hydrochloride	LOPAC	3-A	I-18	613	-0.0165564	3-B	I-18	1235	0.0261972	622	0.130995
Tandutinib (MLN518)	Sellec	5-A	I-16	376	-0.111735	4-B	I-16	1296	-0.0734211	920	0.130845
8-Cyclopentyl-1,3-dimethylxanthine	LOPAC	1-A	P-16	452	-0.0252419	1-B	P-16	1183	0.042125	731	0.130289
Vismodegib (GDC-0449)	Sellec	5-A	G-18	563	0.0328632	4-B	G-18	1482	0.0367105	919	0.129366
DBO-83	LOPAC	2-A	K-15	605	0.0283485	2-B	K-15	1542	0.0635427	937	0.128737
(+)-trans-(1R,2R)-U-50488 hydrochloride	LOPAC	4-A	L-03	718	0.0133477	4-B	L-03	1705	0.0826084	987	0.128647
(-)-Scopolamine,n-Butyl-, bromide	LOPAC	4-A	M-13	682	-0.22691	4-B	M-13	1669	-0.0133239	987	0.128647
1,4-PB-ITU dihydrobromide	Sellec	5-A	D-19	638	0.090857	4-B	D-19	1552	0.0781579	914	0.121974
Metrazoline oxalate	LOPAC	3-A	M-19	589	-0.0733212	3-B	M-19	1209	-0.0589436	620	0.121292
(?)-Nipecotic acid	LOPAC	1-A	I-01	452	-0.0252419	1-B	I-01	1180	0.0379125	728	0.120266
FR 180204	Sellec	5-A	H-20	491	-0.0228109	4-B	H-20	1403	-0.0100658	912	0.119017
CUDC-101	Sellec	5-A	I-05	663	0.110188	4-B	I-05	1575	0.0917764	912	0.119017
Telenzepine dihydrochloride	LOPAC	4-A	A-22	834	0.787513	4-B	A-22	1818	0.38373	984	0.11746
Carisoprodol	LOPAC	1-A	P-12	421	-0.085434	1-B	P-12	1148	-0.00702083	727	0.116926
(-)-Epinephrine bitartrate	LOPAC	2-A	E-14	618	0.0692964	2-B	E-14	1552	0.0884614	934	0.114163
Tryptamine hydrochloride	LOPAC	1-A	M-01	429	-0.0699005	1-B	M-01	1155	0.00280833	726	0.113585
S(-)-p-Bromotetramisole oxalate	LOPAC	1-A	E-01	451	-0.0271835	1-B	E-01	1176	0.0322958	725	0.110244
Cinoxacin	LOPAC	1-A	N-12	480	0.0291252	1-B	N-12	1205	0.0730166	725	0.110244
Tropicamide	LOPAC	4-A	E-20	718	0.0133477	4-B	E-20	1700	0.0692845	982	0.110002
Diltiazem hydrochloride	LOPAC	2-A	A-05	605	0.0283485	2-B	A-05	1538	0.0535752	933	0.109305
L-368,899	LOPAC	2-A	F-22	554	-0.132293	2-B	F-22	1487	-0.0735102	933	0.109305
L-162,313	LOPAC	2-A	L-20	531	-0.204739	2-B	L-20	1464	-0.130823	933	0.109305
BMS 777607	Sellec	5-A	G-04	515	-0.00425288	4-B	G-04	1420	0	905	0.108668
Toremifene Citrate (Fareston, Acapodene)	Sellec	5-A	E-17	521	0.000386626	4-B	E-17	1425	0.00296053	904	0.107189
N-Bromoacetamide	LOPAC	1-A	G-20	417	-0.0932007	1-B	G-20	1141	-0.01685	724	0.106903
Benzamidine hydrochloride	LOPAC	1-A	J-01	503	0.0737839	1-B	J-01	1227	0.103908	724	0.106903
Febuxostat (Uloric)	Sellec	5-A	N-07	566	0.0351829	4-B	N-07	1469	0.0290132	903	0.105711
Epibestatin hydrochloride	LOPAC	2-A	M-08	582	-0.0440977	2-B	M-08	1514	-0.00622968	932	0.104447
Medroxyprogesterone acetate	Sellec	5-A	G-10	518	-0.00193313	4-B	G-10	1420	0	902	0.104232
Letrozole	Sellec	5-A	I-09	510	-0.00811914	4-B	I-09	1412	-0.00473684	902	0.104232
Capsazepine	LOPAC	1-A	L-20	460	-0.00970841	1-B	L-20	1183	0.042125	723	0.103563
(E)-4-amino-2-butenoic acid	LOPAC	4-A	E-04	720	0.0266953	4-B	E-04	1700	0.0692845	980	0.102544
Proglumide	LOPAC	3-A	G-06	653	0.0780515	3-B	G-06	1269	0.137535	616	0.101885
N-Acetyltryptamine	LOPAC	1-A	E-21	476	0.0213585	1-B	E-21	1198	0.0631874	722	0.100222
(?)-alpha-Lipoic Acid	LOPAC	4-A	A-12	742	0.17352	4-B	A-12	1721	0.125245	979	0.0988155
Trazodone hydrochloride	LOPAC	4-A	G-12	665	-0.340366	4-B	G-12	1644	-0.0799436	979	0.0988155
L-Tryptophan	LOPAC	4-A	M-21	701	-0.100108	4-B	M-21	1680	0.0159887	979	0.0988155
7-Nitroindazole	LOPAC	3-A	G-20	620	0	3-B	G-20	1235	0.0261972	615	0.0970333
D(-)-2-Amino-7-phosphonoheptanoic acid	LOPAC	1-A	O-12	420	-0.0873757	1-B	O-12	1141	-0.01685	721	0.0968812
Spermidine trihydrochloride	LOPAC	4-A	A-09	722	0.040043	4-B	A-09	1700	0.0692845	978	0.0950866
Mock	LOPAC	4-A	H-10	696	-0.133477	4-B	H-10	1674	0	978	0.0950866
Vatalanib dihydrochloride (PTK787)	Sellec	5-A	L-17	429	-0.0707525	4-B	L-17	1324	-0.0568421	895	0.0938829
Rosiglitazone (Avandia)	Sellec	5-A	O-14	394	-0.0978163	4-B	O-14	1289	-0.0775658	895	0.0938829
1-Allyl-3,7-dimethyl-8-p-sulfophenylxanthine	LOPAC	1-A	A-12	507	0.0815506	1-B	A-12	1227	0.103908	720	0.0935405
Cephradine	LOPAC	1-A	J-12	460	-0.00970841	1-B	J-12	1180	0.0379125	720	0.0935405
Obatoclax mesylate (GX15-070)	Sellec	5-A	G-12	2066	1.19506	4-B	G-12	2960	0.911843	894	0.0924045
C 646	Sellec	5-A	M-19	476	-0.0344097	4-B	M-19	1370	-0.0296053	894	0.0924045
KX2-391	Sellec	5-A	N-09	485	-0.0274504	4-B	N-09	1378	-0.0248684	893	0.090926
DL-threo-beta-hydroxyaspartic acid	LOPAC	2-A	B-15	618	0.0692964	2-B	B-15	1547	0.0760021	929	0.0898732
BML-277	Sellec	5-A	K-19	525	0.00347963	4-B	K-19	1416	-0.00236842	891	0.0879691
L-2-aminoadipic acid	LOPAC	1-A	C-21	476	0.0213585	1-B	C-21	1194	0.0575708	718	0.086859
L-165,041	LOPAC	2-A	L-21	541	-0.173241	2-B	L-21	1469	-0.118364	928	0.0850152
Isonipecotic acid	LOPAC	2-A	N-16	600	0.0125993	2-B	N-16	1528	0.0286565	928	0.0850152
Acyclovir	LOPAC	1-A	G-13	556	0.176693	1-B	G-13	1273	0.1685	717	0.0835183
Moxisylyte hydrochloride	LOPAC	3-A	I-17	600	-0.047304	3-B	I-17	1212	-0.0491197	612	0.0824783
AG14361	Sellec	5-A	P-01	772	0.194473	4-B	P-01	1659	0.141513	887	0.0820552
Lenalidomide	Sellec	5-A	C-10	680	0.123334	4-B	C-10	1566	0.0864474	886	0.0805767
Y-27632 2HCl	Sellec	5-A	C-18	624	0.0800315	4-B	C-18	1510	0.0532895	886	0.0805767
Sodium nitroprusside dihydrate	LOPAC	4-A	G-05	680	-0.240258	4-B	G-05	1654	-0.0532958	974	0.080171
IC 261	LOPAC	3-A	L-12	594	-0.0614952	3-B	L-12	1205	-0.0720422	611	0.0776266
Trichostatin A (TSA)	Sellec	5-A	L-16	745	0.173595	4-B	L-16	1629	0.12375	884	0.0776198
ATPO	LOPAC	1-A	C-02	483	0.0349503	1-B	C-02	1198	0.0631874	715	0.0768368
5-Aminovaleric acid hydrochloride	LOPAC	1-A	G-01	429	-0.0699005	1-B	G-01	1144	-0.0126375	715	0.0768368
Betamethasone	LOPAC	1-A	L-01	436	-0.0563088	1-B	L-01	1151	-0.00280833	715	0.0768368
Paclitaxel (Taxol)	Sellec	5-A	I-12	445	-0.0583805	4-B	I-12	1328	-0.0544737	883	0.0761413
Debrisoquin sulfate	LOPAC	2-A	A-03	602	0.018899	2-B	A-03	1528	0.0286565	926	0.0752991
DL-Homatropine hydrobromide	LOPAC	2-A	H-11	602	0.018899	2-B	H-11	1528	0.0286565	926	0.0752991
2-Chloro-2-deoxy-D-glucose	LOPAC	1-A	D-22	491	0.0504837	1-B	D-22	1205	0.0730166	714	0.0734961
Phorbol 12-myristate 13-acetate	LOPAC	3-A	P-02	500	-0.283824	3-B	P-02	1110	-0.383134	610	0.072775
Haloperidol	LOPAC	2-A	F-13	617	0.0661465	2-B	F-13	1542	0.0635427	925	0.0704411
N^G,N^G-Dimethylarginine hydrochloride	LOPAC	2-A	M-07	580	-0.0503974	2-B	M-07	1505	-0.0286565	925	0.0704411
CDIBA	Sellec	5-A	B-20	745	0.173595	4-B	B-20	1624	0.12079	879	0.0702274
BU224 hydrochloride	LOPAC	1-A	B-09	477	0.0233002	1-B	B-09	1190	0.0519541	713	0.0701554
L-Methionine sulfoximine	LOPAC	3-A	O-17	596	-0.0567648	3-B	O-17	1205	-0.0720422	609	0.0679233
CGP-13501	LOPAC	1-A	D-13	512	0.091259	1-B	D-13	1224	0.0996957	712	0.0668146
JZL 184	Sellec	5-A	K-21	433	-0.0676595	4-B	K-21	1308	-0.0663158	875	0.0643135
A-77636 hydrochloride	LOPAC	1-A	I-16	426	-0.0757256	1-B	I-16	1137	-0.0224666	711	0.0634739
Cortexolone	LOPAC	3-A	P-17	568	-0.12299	3-B	P-17	1176	-0.167007	608	0.0630716
SR 59230A oxalate	LOPAC	4-A	C-17	731	0.100108	4-B	C-17	1700	0.0692845	969	0.0615266
Ranitidine hydrochloride	LOPAC	4-A	G-01	736	0.133477	4-B	G-01	1705	0.0826084	969	0.0615266
S(-)-UH-301 hydrochloride	LOPAC	4-A	H-03	690	-0.17352	4-B	H-03	1659	-0.0399718	969	0.0615266
Sulfaphenazole	LOPAC	4-A	K-05	731	0.100108	4-B	K-05	1700	0.0692845	969	0.0615266
S-(p-Azidophenacyl)glutathione	LOPAC	1-A	E-07	559	0.182518	1-B	E-07	1269	0.162883	710	0.0601332
Streptozotocin (Zanosar)	Sellec	5-A	I-24	554	0.0259039	4-B	I-24	1425	0.00296053	871	0.0583996
(S)-MAP4 hydrochloride	LOPAC	3-A	I-19	624	0.00946079	3-B	I-19	1231	0.0130986	607	0.05822
(+)-MK-801 hydrogen maleate	LOPAC	3-A	O-06	580	-0.0946079	3-B	O-06	1187	-0.130986	607	0.05822
D-Cycloserine	LOPAC	1-A	D-19	453	-0.0233002	1-B	D-19	1162	0.0126375	709	0.0567924
Glipizide	LOPAC	2-A	N-09	630	0.107094	2-B	N-09	1552	0.0884614	922	0.0558671
Pioglitazone (Actos)	Sellec	5-A	A-14	770	0.192926	4-B	A-14	1639	0.129671	869	0.0554427
Tyrphostin AG 528	LOPAC	4-A	A-10	765	0.327018	4-B	A-10	1732	0.154558	967	0.0540688
2,6-Difluoro-4-[2-(phenylsulfonylamino)ethylthio]phenoxyacetamide	LOPAC	3-A	O-02	566	-0.127721	3-B	O-02	1172	-0.180106	606	0.0533683
TAME	Sellec	5-A	F-16	643	0.0947233	4-B	F-16	1510	0.0532895	867	0.0524857
AEE788 (NVP-AEE788)	Sellec	5-A	L-01	515	-0.00425288	4-B	L-01	1382	-0.0225	867	0.0524857
4-DAMP methiodide	LOPAC	2-A	A-04	617	0.0661465	2-B	A-04	1538	0.0535752	921	0.0510091
GSK837149A	Sellec	5-A	G-21	529	0.00657263	4-B	G-21	1395	-0.0148026	866	0.0510073
Betaine aldehyde chloride	LOPAC	1-A	E-22	473	0.0155335	1-B	E-22	1180	0.0379125	707	0.050111
R(+)-6-Bromo-APB hydrobromide	LOPAC	1-A	L-07	494	0.0563088	1-B	L-07	1201	0.0673999	707	0.050111
alpha-Lobeline hydrochloride	LOPAC	2-A	L-22	536	-0.18899	2-B	L-22	1456	-0.150758	920	0.0461511
Imazodan	LOPAC	2-A	P-04	553	-0.135443	2-B	P-04	1473	-0.108396	920	0.0461511
Iniparib (BSI-201)	Sellec	5-A	B-09	738	0.168182	4-B	B-09	1600	0.106579	862	0.0450934
Vorinostat (SAHA)	Sellec	5-A	B-18	1130	0.471297	4-B	B-18	1992	0.338684	862	0.0450934
Ellagic acid	Sellec	5-A	J-24	547	0.0204912	4-B	J-24	1408	-0.00710527	861	0.0436149
1-Amino-1-cyclohexanecarboxylic acid hydrochloride	LOPAC	1-A	G-12	436	-0.0563088	1-B	G-12	1141	-0.01685	705	0.0434295
4-Imidazoleacrylic acid	LOPAC	4-A	L-01	736	0.133477	4-B	L-01	1700	0.0692845	964	0.0428822
beta-Estradiol	LOPAC	2-A	E-16	628	0.100795	2-B	E-16	1547	0.0760021	919	0.0412931
2-Methoxyestradiol	Sellec	5-A	B-01	669	0.114828	4-B	B-01	1528	0.0639474	859	0.040658
CAL-101 (GS-1101)	Sellec	5-A	I-04	441	-0.0614735	4-B	I-04	1300	-0.0710527	859	0.040658
Necrostatin-1	Sellec	5-A	B-22	791	0.209164	4-B	B-22	1649	0.135592	858	0.0391795
Imatinib (Gleevec)	Sellec	5-A	G-09	507	-0.0104389	4-B	G-09	1365	-0.0325658	858	0.0391795
PB 28 dihydrochloride	Sellec	5-A	M-22	495	-0.0197179	4-B	M-22	1353	-0.0396711	858	0.0391795
Mock	LOPAC	4-A	L-12	671	-0.300323	4-B	L-12	1634	-0.106592	963	0.0391533
Fluvastatin sodium (Lescol)	Sellec	5-A	C-08	718	0.152717	4-B	C-08	1575	0.0917764	857	0.037701
Flutamide (Eulexin)	Sellec	5-A	G-08	546	0.0197179	4-B	G-08	1403	-0.0100658	857	0.037701
N-(4-Amino-2-chlorophenyl)phthalimide	LOPAC	1-A	O-04	421	-0.085434	1-B	O-04	1124	-0.0407208	703	0.036748
Imetit dihydrobromide	LOPAC	2-A	B-16	624	0.0881954	2-B	B-16	1542	0.0635427	918	0.0364351
AR-A 014418	Sellec	5-A	I-19	501	-0.0150784	4-B	I-19	1357	-0.0373027	856	0.0362226
Sepiapterin	LOPAC	4-A	A-21	780	0.427126	4-B	A-21	1742	0.181206	962	0.0354244
Tetradecylthioacetic acid	LOPAC	4-A	G-04	707	-0.0600645	4-B	G-04	1669	-0.0133239	962	0.0354244
Tipifarnib (Zarnestra)	Sellec	5-A	B-16	678	0.121787	4-B	B-16	1533	0.0669079	855	0.0347441
8-Bromo-cAMP sodium	LOPAC	1-A	F-03	470	0.00970841	1-B	F-03	1172	0.0266791	702	0.0334073
1-(4-Chlorobenzyl)-5-methoxy-2-methylindole-3-acetic acid	LOPAC	1-A	P-13	425	-0.0776673	1-B	P-13	1127	-0.0365083	702	0.0334073
Cortexolone maleate	LOPAC	4-A	A-07	729	0.0867599	4-B	A-07	1690	0.0426366	961	0.0316955
Cisplatin	Sellec	5-A	C-05	787	0.206071	4-B	C-05	1639	0.129671	852	0.0303087
Evista (Raloxifene Hydrochloride)	Sellec	5-A	M-07	353	-0.12952	4-B	M-07	1205	-0.127303	852	0.0303087
S-(4-Nitrobenzyl)-6-thioguanosine	LOPAC	1-A	C-03	436	-0.0563088	1-B	C-03	1137	-0.0224666	701	0.0300666
Sodium Taurocholate	LOPAC	1-A	C-17	486	0.0407753	1-B	C-17	1187	0.0477416	701	0.0300666
Amifostine	LOPAC	1-A	E-17	497	0.0621338	1-B	E-17	1198	0.0631874	701	0.0300666
U-99194A maleate	LOPAC	4-A	B-05	777	0.407104	4-B	B-05	1737	0.167882	960	0.0279666
Reactive Blue 2	LOPAC	4-A	C-03	787	0.473842	4-B	C-03	1747	0.19453	960	0.0279666
Tyrphostin AG 537	LOPAC	4-A	E-10	756	0.266953	4-B	E-10	1716	0.111921	960	0.0279666
SR-95531	LOPAC	4-A	G-19	714	-0.0133477	4-B	G-19	1674	0	960	0.0279666
1400W dihydrochloride	LOPAC	4-A	L-07	720	0.0266953	4-B	L-07	1680	0.0159887	960	0.0279666
Acetohexamide	LOPAC	1-A	A-14	480	0.0291252	1-B	A-14	1180	0.0379125	700	0.0267259
p-Aminoclonidine hydrochloride	LOPAC	1-A	G-05	430	-0.0679589	1-B	G-05	1130	-0.0322958	700	0.0267259
L-Glutamine	LOPAC	2-A	N-05	640	0.138593	2-B	N-05	1556	0.0984289	916	0.0267191
2-(alpha-Naphthoyl)ethyltrimethylammonium iodide	LOPAC	3-A	K-20	587	-0.0780515	3-B	K-20	1187	-0.130986	600	0.0242583
Acetazolamide	LOPAC	1-A	G-17	425	-0.0776673	1-B	G-17	1124	-0.0407208	699	0.0233851
7-Chlorokynurenic acid	LOPAC	1-A	J-18	463	-0.00388336	1-B	J-18	1162	0.0126375	699	0.0233851
AGN 192403 hydrochloride	LOPAC	1-A	E-16	467	0.00388336	1-B	E-16	1165	0.01685	698	0.0200444
Tyrphostin AG 1478	LOPAC	4-A	A-08	806	0.600645	4-B	A-08	1763	0.237166	957	0.01678
Olaparib (AZD2281)	Sellec	5-A	B-12	2004	1.14712	4-B	B-12	2845	0.84375	841	0.0140455
1,3-Diethyl-8-phenylxanthine	LOPAC	1-A	I-08	445	-0.0388336	1-B	I-08	1141	-0.01685	696	0.0133629
Tiapride hydrochloride	LOPAC	4-A	A-02	791	0.500538	4-B	A-02	1747	0.19453	956	0.0130511
CV-3988	LOPAC	4-A	C-15	770	0.360387	4-B	C-15	1726	0.138569	956	0.0130511
Dipyridamole	LOPAC	2-A	M-19	551	-0.141743	2-B	M-19	1464	-0.130823	913	0.012145
Vincristine sulfate	LOPAC	4-A	B-07	745	0.193541	4-B	B-07	1700	0.0692845	955	0.00932221
LDE225 (NVP-LDE225, Erismodegib)	Sellec	5-A	P-09	395	-0.097043	4-B	P-09	1231	-0.111908	836	0.00665312
CEP33779	Sellec	5-A	L-04	430	-0.0699792	4-B	L-04	1265	-0.0917764	835	0.00517465
alpha,beta-Methylene adenosine 5'-triphosphate dilithium	LOPAC	3-A	G-21	609	-0.0260172	3-B	G-21	1205	-0.0720422	596	0.00485166
Propafenone hydrochloride	LOPAC	3-A	H-17	602	-0.0425736	3-B	H-17	1198	-0.0949648	596	0.00485166
L-Leucinethiol, oxidized dihydrochloride	LOPAC	3-A	I-01	720	0.23652	3-B	I-01	1316	0.291444	596	0.00485166
Benoxathian hydrochloride	LOPAC	1-A	N-05	437	-0.0543671	1-B	N-05	1130	-0.0322958	693	0.00334073
N-Methyl-beta-carboline-3-carboxamide	LOPAC	2-A	K-16	836	0.75596	2-B	K-16	1747	0.574376	911	0.002429
Neratinib (HKI-272)	Sellec	5-A	J-11	406	-0.0885372	4-B	J-11	1239	-0.107171	833	0.00221771
Mock	LOPAC	4-A	J-02	768	0.34704	4-B	J-02	1721	0.125245	953	0.00186444
FK-506 (Tacrolimus)	Sellec	5-A	L-24	414	-0.0823512	4-B	L-24	1246	-0.103026	832	0.000739236
Ciprofibrate	LOPAC	1-A	B-11	495	0.0582505	1-B	B-11	1187	0.0477416	692	0
Carmustine	LOPAC	1-A	F-11	473	0.0155335	1-B	F-11	1165	0.01685	692	0
1-Aminocyclopropanecarboxylic acid hydrochloride	LOPAC	1-A	O-03	425	-0.0776673	1-B	O-03	1117	-0.0505499	692	0
S(-)-3PPP hydrochloride	LOPAC	3-A	H-10	659	0.0922427	3-B	H-10	1254	0.0884155	595	0
L-655,708	LOPAC	3-A	K-03	647	0.0638604	3-B	K-03	1242	0.0491197	595	0
MJ33	LOPAC	3-A	O-13	563	-0.134816	3-B	O-13	1158	-0.225951	595	0
ABT-263 (Navitoclax)	Sellec	5-A	K-01	707	0.144211	4-B	K-01	1538	0.0698685	831	-0.000739236
Taurine	LOPAC	4-A	C-02	738	0.146824	4-B	C-02	1690	0.0426366	952	-0.00186444
Zardaverine	LOPAC	4-A	L-11	609	-0.714101	4-B	L-11	1561	-0.301121	952	-0.00186444
Adrucil (Fluorouracil)	Sellec	5-A	E-19	561	0.0313167	4-B	E-19	1391	-0.0171711	830	-0.00221771
Indatraline hydrochloride	LOPAC	2-A	J-14	515	-0.255137	2-B	J-14	1425	-0.228006	910	-0.002429
Bumetanide	LOPAC	1-A	A-22	510	0.0873757	1-B	A-22	1201	0.0673999	691	-0.00334073
(?)-CPP	LOPAC	1-A	B-18	521	0.108734	1-B	B-18	1212	0.0828457	691	-0.00334073
Bromoacetylcholine bromide	LOPAC	1-A	H-07	467	0.00388336	1-B	H-07	1158	0.00702083	691	-0.00334073
Chloroquine diphosphate	LOPAC	1-A	L-06	433	-0.0621338	1-B	L-06	1124	-0.0407208	691	-0.00334073
L-Canavanine sulfate	LOPAC	1-A	P-14	429	-0.0699005	1-B	P-14	1120	-0.0463374	691	-0.00334073
GDC-0879	Sellec	5-A	D-08	699	0.138025	4-B	D-08	1528	0.0639474	829	-0.00369618
VER-3323 hemifumarate salt	LOPAC	3-A	C-01	571	-0.115895	3-B	C-01	1165	-0.203028	594	-0.00485166
Itraconazole (Sporanox)	Sellec	5-A	H-09	473	-0.0367294	4-B	H-09	1300	-0.0710527	827	-0.00665312
L-Glutamic acid hydrochloride	LOPAC	2-A	J-05	605	0.0283485	2-B	J-05	1514	-0.00622968	909	-0.00728701
(?)-6-Chloro-PB hydrobromide	LOPAC	4-A	I-19	659	-0.380409	4-B	I-19	1609	-0.173211	950	-0.00932221
Enzastaurin (LY317615)	Sellec	5-A	B-07	686	0.127973	4-B	B-07	1510	0.0532895	824	-0.0110885
ABT-751	Sellec	5-A	C-01	580	0.0460084	4-B	C-01	1403	-0.0100658	823	-0.012567
RX 821002 hydrochloride	LOPAC	4-A	C-01	690	-0.17352	4-B	C-01	1639	-0.0932676	949	-0.0130511
SB 202190	LOPAC	1-A	D-01	463	-0.00388336	1-B	D-01	1151	-0.00280833	688	-0.0133629
Acetyl-beta-methylcholine chloride	LOPAC	1-A	E-09	474	0.0174751	1-B	E-09	1162	0.0126375	688	-0.0133629
Ro 20-1724	LOPAC	1-A	J-03	436	-0.0563088	1-B	J-03	1124	-0.0407208	688	-0.0133629
Naltrexone hydrochloride	LOPAC	3-A	I-14	602	-0.0425736	3-B	I-14	1194	-0.108063	592	-0.014555
Propentofylline	LOPAC	3-A	L-08	613	-0.0165564	3-B	L-08	1205	-0.0720422	592	-0.014555
Spiperone hydrochloride	LOPAC	4-A	E-13	657	-0.393756	4-B	E-13	1605	-0.18387	948	-0.01678
Docetaxel (Taxotere)	Sellec	5-A	O-06	457	-0.0491014	4-B	O-06	1277	-0.0846711	820	-0.0170024
N-(4-Aminobutyl)-5-chloro-2-naphthalenesulfonamide hydrochloride	LOPAC	1-A	C-05	483	0.0349503	1-B	C-05	1169	0.0224666	686	-0.0200444
Cortisone 21-acetate	LOPAC	1-A	H-17	455	-0.0194168	1-B	H-17	1141	-0.01685	686	-0.0200444
Carboplatin	LOPAC	1-A	N-15	455	-0.0194168	1-B	N-15	1141	-0.01685	686	-0.0200444
Vinblastine sulfate salt	LOPAC	4-A	F-05	738	0.146824	4-B	F-05	1685	0.0293127	947	-0.0205089
SB 525334	Sellec	5-A	G-15	561	0.0313167	4-B	G-15	1378	-0.0248684	817	-0.0214378
S-Ruxolitinib	Sellec	5-A	A-16	828	0.237775	4-B	A-16	1644	0.132632	816	-0.0229163
Erlotinib HCl	Sellec	5-A	F-07	618	0.075392	4-B	F-07	1434	0.00828948	816	-0.0229163
Risperidone	LOPAC	4-A	G-03	678	-0.253606	4-B	G-03	1624	-0.133239	946	-0.0242378
3-Methoxy-morphanin hydrochloride	LOPAC	3-A	M-10	593	-0.0638604	3-B	M-10	1183	-0.144084	590	-0.0242583
(?)-Epinephrine hydrochloride	LOPAC	2-A	I-14	573	-0.0724462	2-B	I-14	1478	-0.095937	905	-0.0267191
Carboplatin	Sellec	5-A	C-04	758	0.183647	4-B	C-04	1571	0.0894079	813	-0.0273517
PCI-24781	Sellec	5-A	O-12	651	0.100909	4-B	O-12	1464	0.0260526	813	-0.0273517
Vincristine	Sellec	5-A	A-18	768	0.19138	4-B	A-18	1580	0.0947369	812	-0.0288302
Protriptyline hydrochloride	LOPAC	3-A	D-06	669	0.115895	3-B	D-06	1258	0.101514	589	-0.02911
SKF 94836	LOPAC	3-A	H-12	684	0.151373	3-B	H-12	1273	0.150634	589	-0.02911
9-cyclopentyladenine	LOPAC	1-A	H-21	430	-0.0679589	1-B	H-21	1113	-0.0561666	683	-0.0300666
Formestane	Sellec	5-A	B-08	722	0.15581	4-B	B-08	1533	0.0669079	811	-0.0303087
SID 7969543	Sellec	5-A	J-23	547	0.0204912	4-B	J-23	1357	-0.0373027	810	-0.0317871
DAPT (GSI-IX)	Sellec	5-A	B-06	752	0.179008	4-B	B-06	1561	0.0834869	809	-0.0332656
L(-)-Norepinephrine bitartrate	LOPAC	1-A	C-06	476	0.0213585	1-B	C-06	1158	0.00702083	682	-0.0334073
5-Fluoroindole-2-carboxylic acid	LOPAC	1-A	O-01	421	-0.085434	1-B	O-01	1103	-0.0702083	682	-0.0334073
Mock	LOPAC	3-A	J-09	632	0.0283824	3-B	J-09	1220	-0.0229225	588	-0.0339616
L-NNA	Sellec	5-A	J-21	434	-0.0668862	4-B	J-21	1242	-0.105395	808	-0.0347441
Tie2 kinase inhibitor	Sellec	5-A	G-16	521	0.000386626	4-B	G-16	1328	-0.0544737	807	-0.0362226
Anagrelide	Sellec	5-A	H-19	517	-0.00270638	4-B	H-19	1324	-0.0568421	807	-0.0362226
Colchicine	LOPAC	1-A	N-14	456	-0.0174751	1-B	N-14	1137	-0.0224666	681	-0.036748
Mifepristone	LOPAC	3-A	A-04	690	0.165564	3-B	A-04	1277	0.163732	587	-0.0388133
Podophyllotoxin	LOPAC	3-A	J-15	611	-0.0212868	3-B	J-15	1198	-0.0949648	587	-0.0388133
SU 5416	LOPAC	4-A	M-15	692	-0.160172	4-B	M-15	1634	-0.106592	942	-0.0391533
BRL 37344 sodium	LOPAC	1-A	H-09	457	-0.0155335	1-B	H-09	1137	-0.0224666	680	-0.0400888
Cyclophosphamide monohydrate	LOPAC	1-A	P-11	437	-0.0543671	1-B	P-11	1117	-0.0505499	680	-0.0400888
GBR-12935 dihydrochloride	LOPAC	2-A	P-07	523	-0.229938	2-B	P-07	1425	-0.228006	902	-0.0412931
Acetylsalicylic acid	LOPAC	1-A	G-15	448	-0.0330086	1-B	G-15	1127	-0.0365083	679	-0.0434295
Lithium Chloride	LOPAC	2-A	J-15	600	0.0125993	2-B	J-15	1501	-0.038624	901	-0.0461511
SKI II	Sellec	5-A	N-23	473	-0.0367294	4-B	N-23	1273	-0.0870395	800	-0.0465719
Spironolactone	LOPAC	4-A	E-11	709	-0.0467169	4-B	E-11	1649	-0.0666197	940	-0.0466111
(6R)-5,6,7,8-Tetrahydro-L-biopterin hydrochloride	LOPAC	4-A	I-08	699	-0.113455	4-B	I-08	1639	-0.0932676	940	-0.0466111
GABA	LOPAC	1-A	A-09	480	0.0291252	1-B	A-09	1158	0.00702083	678	-0.0467702
8-(3-Chlorostyryl)caffeine	LOPAC	1-A	P-20	463	-0.00388336	1-B	P-20	1141	-0.01685	678	-0.0467702
Nifedipine	LOPAC	3-A	C-20	688	0.160833	3-B	C-20	1273	0.150634	585	-0.0485166
ZSTK474	Sellec	5-A	P-18	385	-0.104776	4-B	P-18	1183	-0.140329	798	-0.0495288
Atropine methyl nitrate	LOPAC	1-A	K-03	464	-0.00194168	1-B	K-03	1141	-0.01685	677	-0.050111
S(-)-Atenolol	LOPAC	1-A	O-10	416	-0.0951424	1-B	O-10	1093	-0.0842499	677	-0.050111
Doxycycline hydrochloride	LOPAC	2-A	A-21	556	-0.125993	2-B	A-21	1456	-0.150758	900	-0.0510091
Src I1	Sellec	5-A	O-23	462	-0.0452352	4-B	O-23	1258	-0.0959211	796	-0.0524857
Myricetin	LOPAC	3-A	C-02	647	0.0638604	3-B	C-02	1231	0.0130986	584	-0.0533683
Azelaic acid	LOPAC	1-A	K-01	424	-0.0796089	1-B	K-01	1100	-0.0744207	676	-0.0534517
YO-01027	Sellec	5-A	J-18	444	-0.0591537	4-B	J-18	1239	-0.107171	795	-0.0539642
D-609 potassium	LOPAC	4-A	I-18	667	-0.327018	4-B	I-18	1605	-0.18387	938	-0.0540688
Mock	LOPAC	4-A	J-08	686	-0.200215	4-B	J-08	1624	-0.133239	938	-0.0540688
SANT-2	Sellec	5-A	L-22	467	-0.0413689	4-B	L-22	1261	-0.0941448	794	-0.0554427
ML 141	Sellec	5-A	M-21	453	-0.0521944	4-B	M-21	1246	-0.103026	793	-0.0569212
Mock	LOPAC	4-A	B-08	789	0.48719	4-B	B-08	1726	0.138569	937	-0.0577977
Methylcarbamylcholine chloride	LOPAC	3-A	O-08	593	-0.0638604	3-B	O-08	1176	-0.167007	583	-0.05822
NAN-190 hydrobromide	LOPAC	3-A	O-14	547	-0.172659	3-B	O-14	1130	-0.317641	583	-0.05822
Elacridar	Sellec	5-A	J-20	424	-0.0746187	4-B	J-20	1216	-0.12079	792	-0.0583996
XAV-939	Sellec	5-A	K-18	504	-0.0127586	4-B	K-18	1296	-0.0734211	792	-0.0583996
CH5132799	Sellec	5-A	N-04	359	-0.12488	4-B	N-04	1151	-0.159276	792	-0.0583996
cis-4-Aminocrotonic acid	LOPAC	1-A	E-14	477	0.0233002	1-B	E-14	1151	-0.00280833	674	-0.0601332
Chloro-IB-MECA	LOPAC	2-A	A-01	580	-0.0503974	2-B	A-01	1478	-0.095937	898	-0.0607251
Diphenhydramine hydrochloride	LOPAC	2-A	K-05	598	0.00629967	2-B	K-05	1496	-0.0510834	898	-0.0607251
R-(-)-Desmethyldeprenyl hydrochloride	LOPAC	2-A	M-13	589	-0.0220488	2-B	M-13	1487	-0.0735102	898	-0.0607251
SB939 (Pracinostat)	Sellec	5-A	D-15	947	0.329792	4-B	D-15	1737	0.187697	790	-0.0613566
Vemurafenib (PLX4032)	Sellec	5-A	N-17	500	-0.0158516	4-B	N-17	1289	-0.0775658	789	-0.062835
(?)-AMT hydrochloride	LOPAC	1-A	A-08	528	0.122326	1-B	A-08	1201	0.0673999	673	-0.0634739
3-Bromo-7-nitroindazole	LOPAC	1-A	A-20	510	0.0873757	1-B	A-20	1183	0.042125	673	-0.0634739
BML-266	Sellec	5-A	A-20	696	0.135706	4-B	A-20	1482	0.0367105	786	-0.0672705
BW 245C	LOPAC	3-A	P-01	577	-0.101704	3-B	P-01	1158	-0.225951	581	-0.0679233
Fluspirilene	LOPAC	2-A	H-03	529	-0.211039	2-B	H-03	1425	-0.228006	896	-0.0704411
S(-)-DS 121 hydrochloride	LOPAC	2-A	I-08	564	-0.100795	2-B	I-08	1460	-0.140791	896	-0.0704411
AUY922 (NVP-AUY922)	Sellec	5-A	J-02	415	-0.081578	4-B	J-02	1198	-0.131447	783	-0.0717059
6-Nitroso-1,2-benzopyrone	LOPAC	3-A	M-20	607	-0.0307476	3-B	M-20	1187	-0.130986	580	-0.072775
ICI 182,780	Sellec	5-A	L-20	445	-0.0583805	4-B	L-20	1227	-0.114276	782	-0.0731843
Citicoline sodium	LOPAC	1-A	P-09	433	-0.0621338	1-B	P-09	1103	-0.0702083	670	-0.0734961
Ebselen	LOPAC	2-A	M-12	615	0.0598469	2-B	M-12	1510	-0.0161972	895	-0.0752991
(?)-Isoproterenol hydrochloride	LOPAC	2-A	P-08	504	-0.289785	2-B	P-08	1399	-0.292795	895	-0.0752991
DL-Buthionine-[S,R]-sulfoximine	LOPAC	1-A	O-20	448	-0.0330086	1-B	O-20	1117	-0.0505499	669	-0.0768368
Ezetimibe (Zetia)	Sellec	5-A	G-07	448	-0.0560607	4-B	G-07	1227	-0.114276	779	-0.0776198
Phenylephrine hydrochloride	LOPAC	3-A	H-19	626	0.0141912	3-B	H-19	1205	-0.0720422	579	-0.0776266
Mocetinostat (MGCD0103)	Sellec	5-A	I-11	718	0.152717	4-B	I-11	1496	0.045	778	-0.0790982
EX 527	Sellec	5-A	O-07	442	-0.0607002	4-B	O-07	1220	-0.118421	778	-0.0790982
3-Iodo-L-tyrosine	LOPAC	2-A	H-12	634	0.119694	2-B	H-12	1528	0.0286565	894	-0.0801572
L-3,4-Dihydroxyphenylalanine	LOPAC	2-A	K-19	584	-0.037798	2-B	K-19	1478	-0.095937	894	-0.0801572
U-69593	LOPAC	4-A	B-03	749	0.220237	4-B	B-03	1680	0.0159887	931	-0.080171
Seglitide	LOPAC	4-A	M-05	738	0.146824	4-B	M-05	1669	-0.0133239	931	-0.080171
A-315456	LOPAC	1-A	K-17	425	-0.0776673	1-B	K-17	1093	-0.0842499	668	-0.0801776
BRL 50481	LOPAC	1-A	P-03	412	-0.102909	1-B	P-03	1080	-0.102504	668	-0.0801776
JNJ-38877605	Sellec	5-A	A-09	720	0.154264	4-B	A-09	1496	0.045	776	-0.0820552
Oxaprozin	LOPAC	3-A	N-07	653	0.0780515	3-B	N-07	1231	0.0130986	578	-0.0824783
Pinacidil	LOPAC	3-A	P-12	587	-0.0780515	3-B	P-12	1165	-0.203028	578	-0.0824783
p-Iodoclonidine hydrochloride	LOPAC	2-A	F-14	645	0.154342	2-B	F-14	1538	0.0535752	893	-0.0850152
Beclomethasone	LOPAC	1-A	O-16	430	-0.0679589	1-B	O-16	1096	-0.0800374	666	-0.086859
Minocycline hydrochloride	LOPAC	3-A	A-06	571	-0.115895	3-B	A-06	1148	-0.258697	577	-0.08733
Mexiletene hydrochloride	LOPAC	3-A	M-11	628	0.0189216	3-B	M-11	1205	-0.0720422	577	-0.08733
NPI-2358 (Plinabulin)	Sellec	5-A	D-11	589	0.0529677	4-B	D-11	1361	-0.0349342	772	-0.0879691
Gossypol	Sellec	5-A	I-08	453	-0.0521944	4-B	I-08	1224	-0.116053	771	-0.0894475
N,N-Dipropyl-5-carboxamidotryptamine maleate	LOPAC	2-A	A-06	613	0.0535472	2-B	A-06	1505	-0.0286565	892	-0.0898732
1-(5-Isoquinolinylsulfonyl)-3-methylpiperazine dihydrochloride	LOPAC	2-A	F-10	636	0.125993	2-B	F-10	1528	0.0286565	892	-0.0898732
Ibudilast	LOPAC	2-A	H-04	613	0.0535472	2-B	H-04	1505	-0.0286565	892	-0.0898732
(+)-Hydrastine	LOPAC	2-A	J-19	568	-0.0881954	2-B	J-19	1460	-0.140791	892	-0.0898732
Promethazine hydrochloride	LOPAC	3-A	D-17	604	-0.0378432	3-B	D-17	1180	-0.153908	576	-0.0921816
Mock	LOPAC	1-A	E-12	460	-0.00970841	1-B	E-12	1124	-0.0407208	664	-0.0935405
Cyproterone acetate	LOPAC	1-A	N-17	432	-0.0640755	1-B	N-17	1096	-0.0800374	664	-0.0935405
R-(+)-8-Hydroxy-DPAT hydrobromide	LOPAC	2-A	P-02	578	-0.056697	2-B	P-02	1469	-0.118364	891	-0.0947312
Vinorelbine (Navelbine)	Sellec	5-A	H-17	479	-0.0320899	4-B	H-17	1246	-0.103026	767	-0.0953614
Pimecrolimus	Sellec	5-A	M-24	424	-0.0746187	4-B	M-24	1190	-0.136184	766	-0.0968399
1-Methylimidazole	LOPAC	3-A	G-04	645	0.05913	3-B	G-04	1220	-0.0229225	575	-0.0970333
Oxaliplatin (Eloxatin)	Sellec	5-A	F-12	1863	1.03809	4-B	F-12	2628	0.715264	765	-0.0983184
Combretastatin A4	Sellec	5-A	I-20	425	-0.0738455	4-B	I-20	1190	-0.136184	765	-0.0983184
D-ribofuranosylbenzimidazole	LOPAC	2-A	M-03	544	-0.163791	2-B	M-03	1434	-0.205579	890	-0.0995892
SANT-1	Sellec	5-A	J-22	494	-0.0204912	4-B	J-22	1258	-0.0959211	764	-0.0997968
Actinonin	LOPAC	1-A	A-19	486	0.0407753	1-B	A-19	1148	-0.00702083	662	-0.100222
Mock	LOPAC	1-A	E-10	479	0.0271835	1-B	E-10	1141	-0.01685	662	-0.100222
Amiloride hydrochloride	LOPAC	1-A	G-21	411	-0.104851	1-B	G-21	1073	-0.112333	662	-0.100222
N6-Phenyladenosine	LOPAC	3-A	P-10	577	-0.101704	3-B	P-10	1151	-0.248873	574	-0.101885
Succinylcholine chloride	LOPAC	4-A	G-15	714	-0.0133477	4-B	G-15	1639	-0.0932676	925	-0.102544
Ro 8-4304	LOPAC	4-A	A-01	725	0.0600645	4-B	A-01	1649	-0.0666197	924	-0.106273
(S)-(-)-propafenone hydrochloride	LOPAC	3-A	N-08	669	0.115895	3-B	N-08	1242	0.0491197	573	-0.106737
Diclofenac sodium	LOPAC	2-A	I-13	594	-0.00629967	2-B	I-13	1482	-0.0859695	888	-0.109305
Indomethacin morpholinylamide	LOPAC	2-A	J-16	617	0.0661465	2-B	J-16	1505	-0.0286565	888	-0.109305
(+)-Cyclazocine	LOPAC	1-A	J-20	444	-0.0407753	1-B	J-20	1103	-0.0702083	659	-0.110244
CGP 20712A methanesulfonate	LOPAC	1-A	J-22	444	-0.0407753	1-B	J-22	1103	-0.0702083	659	-0.110244
WYE-354	Sellec	5-A	H-18	416	-0.0808047	4-B	H-18	1172	-0.146842	756	-0.111625
BD 1047	Sellec	5-A	J-19	438	-0.0637932	4-B	J-19	1194	-0.133816	756	-0.111625
Apatinib (YN968D1)	Sellec	5-A	O-24	442	-0.0607002	4-B	O-24	1198	-0.131447	756	-0.111625
L-732,138	LOPAC	1-A	E-15	445	-0.0388336	1-B	E-15	1103	-0.0702083	658	-0.113585
CX 546	LOPAC	2-A	P-22	472	0.0135918	1-B	P-22	1130	-0.0322958	658	-0.113585
Daphnetin	LOPAC	2-A	A-11	669	0.229938	2-B	A-11	1556	0.0984289	887	-0.114163
JWH-015	LOPAC	2-A	P-16	538	-0.18269	2-B	P-16	1425	-0.228006	887	-0.114163
PD 98,059	LOPAC	3-A	N-14	580	-0.0946079	3-B	N-14	1151	-0.248873	571	-0.11644
(?)-Synephrine	LOPAC	4-A	I-05	738	0.146824	4-B	I-05	1659	-0.0399718	921	-0.11746
R(+)-3PPP hydrochloride	LOPAC	3-A	F-10	617	-0.0070956	3-B	F-10	1187	-0.130986	570	-0.121292
L-687,384 hydrochloride	LOPAC	3-A	O-01	578	-0.0993383	3-B	O-01	1148	-0.258697	570	-0.121292
Lonidamine	Sellec	5-A	F-10	747	0.175141	4-B	F-10	1496	0.045	749	-0.121974
PF-3845	Sellec	5-A	F-13	564	0.0336364	4-B	F-13	1312	-0.0639474	748	-0.123452
Disulfiram (Antabuse)	Sellec	5-A	M-06	799	0.21535	4-B	M-06	1547	0.0751974	748	-0.123452
(?)-2-Amino-5-phosphonopentanoic acid	LOPAC	1-A	C-15	486	0.0407753	1-B	C-15	1141	-0.01685	655	-0.123607
AR-42 (HDAC-42)	Sellec	5-A	K-02	678	0.121787	4-B	K-02	1425	0.00296053	747	-0.124931
MRT-10	Sellec	5-A	O-21	436	-0.0653397	4-B	O-21	1183	-0.140329	747	-0.124931
Amoxapine	LOPAC	1-A	G-10	436	-0.0563088	1-B	G-10	1090	-0.0884624	654	-0.126948
Cilostamide	LOPAC	1-A	J-10	456	-0.0174751	1-B	J-10	1110	-0.0603791	654	-0.126948
Tyrphostin AG 527	LOPAC	4-A	K-08	731	0.100108	4-B	K-08	1649	-0.0666197	918	-0.128647
AL-8810	LOPAC	1-A	I-11	440	-0.048542	1-B	I-11	1093	-0.0842499	653	-0.130289
Leflunomide	LOPAC	3-A	A-01	659	0.0922427	3-B	A-01	1227	0	568	-0.130995
Nutlin-3	Sellec	5-A	C-12	547	0.0204912	4-B	C-12	1289	-0.0775658	742	-0.132323
Aminobenztropine	LOPAC	1-A	I-10	441	-0.0466004	1-B	I-10	1093	-0.0842499	652	-0.133629
(?)-PPHT hydrochloride	LOPAC	3-A	J-10	634	0.0331128	3-B	J-10	1201	-0.0851408	567	-0.135847
Terbutaline hemisulfate	LOPAC	4-A	A-06	789	0.48719	4-B	A-06	1705	0.0826084	916	-0.136104
Spermine tetrahydrochloride	LOPAC	4-A	G-09	703	-0.0867599	4-B	G-09	1619	-0.146563	916	-0.136104
SB 265610	Sellec	5-A	G-23	474	-0.0359562	4-B	G-23	1212	-0.123158	738	-0.138237
5-fluoro-5'-deoxyuridine	LOPAC	2-A	L-01	556	-0.125993	2-B	L-01	1438	-0.195612	882	-0.138453
Trihexyphenidyl hydrochloride	LOPAC	4-A	A-04	775	0.393756	4-B	A-04	1690	0.0426366	915	-0.139833
SNC80	LOPAC	4-A	C-09	641	-0.500538	4-B	C-09	1556	-0.314445	915	-0.139833
Semicarbazide hydrochloride	LOPAC	4-A	K-07	729	0.0867599	4-B	K-07	1644	-0.0799436	915	-0.139833
Azathioprine	LOPAC	1-A	E-13	474	0.0174751	1-B	E-13	1124	-0.0407208	650	-0.140311
Aniracetam	LOPAC	1-A	G-08	433	-0.0621338	1-B	G-08	1083	-0.0982916	650	-0.140311
Alaproclate hydrochloride	LOPAC	1-A	I-12	460	-0.00970841	1-B	I-12	1110	-0.0603791	650	-0.140311
S-Nitrosoglutathione	LOPAC	3-A	C-16	699	0.186851	3-B	C-16	1265	0.124437	566	-0.140698
4-Phenyl-3-furoxancarbonitrile	LOPAC	3-A	J-11	661	0.0969731	3-B	J-11	1227	0	566	-0.140698
Minoxidil	LOPAC	3-A	M-15	596	-0.0567648	3-B	M-15	1162	-0.212852	566	-0.140698
KU-55933	Sellec	5-A	J-09	423	-0.075392	4-B	J-09	1158	-0.155132	735	-0.142673
Iproniazid phosphate	LOPAC	2-A	B-12	661	0.204739	2-B	B-12	1542	0.0635427	881	-0.143311
cis-(Z)-Flupenthixol dihydrochloride	LOPAC	2-A	J-03	539	-0.179541	2-B	J-03	1420	-0.240466	881	-0.143311
Pyrazinecarboxamide	LOPAC	3-A	L-21	593	-0.0638604	3-B	L-21	1158	-0.225951	565	-0.14555
alpha-Methyl-DL-tyrosine methyl ester hydrochloride	LOPAC	3-A	M-13	611	-0.0212868	3-B	M-13	1176	-0.167007	565	-0.14555
Chlorprothixene hydrochloride	LOPAC	1-A	B-15	514	0.0951424	1-B	B-15	1162	0.0126375	648	-0.146992
GR 113808	LOPAC	1-A	J-19	442	-0.0446587	1-B	J-19	1090	-0.0884624	648	-0.146992
Flecainide acetate	LOPAC	2-A	M-22	536	-0.18899	2-B	M-22	1416	-0.250433	880	-0.148169
Capecitabine (Xeloda)	Sellec	5-A	A-04	789	0.207618	4-B	A-04	1519	0.0586185	730	-0.150065
VER 155008	Sellec	5-A	E-24	479	-0.0320899	4-B	E-24	1209	-0.124934	730	-0.150065
Captopril	LOPAC	1-A	N-19	460	-0.00970841	1-B	N-19	1107	-0.0645916	647	-0.150333
(+)-Brompheniramine maleate	LOPAC	1-A	O-22	430	-0.0679589	1-B	O-22	1077	-0.106717	647	-0.150333
Pirenperone	LOPAC	3-A	J-12	663	0.101704	3-B	J-12	1227	0	564	-0.150402
(-)-Naproxen sodium	LOPAC	3-A	O-07	580	-0.0946079	3-B	O-07	1144	-0.271796	564	-0.150402
(?)-p-Chlorophenylalanine	LOPAC	1-A	J-06	491	0.0504837	1-B	J-06	1137	-0.0224666	646	-0.153674
Azathioprine (Azasan, Imuran)	Sellec	5-A	C-03	711	0.147304	4-B	C-03	1438	0.0106579	727	-0.1545
Methysergide maleate	LOPAC	3-A	M-08	676	0.132451	3-B	M-08	1239	0.0392958	563	-0.155253
cis-Azetidine-2,4-dicarboxylic acid	LOPAC	1-A	A-16	506	0.0796089	1-B	A-16	1151	-0.00280833	645	-0.157014
OSI-930	Sellec	5-A	D-12	624	0.0800315	4-B	D-12	1349	-0.0420395	725	-0.157457
2,3-Butanedione monoxime	LOPAC	1-A	A-18	504	0.0757256	1-B	A-18	1148	-0.00702083	644	-0.160355
Sphingosine	LOPAC	4-A	A-13	720	0.0266953	4-B	A-13	1629	-0.119915	909	-0.162207
rac-2-Ethoxy-3-octadecanamido-1-propylphosphocholine	LOPAC	2-A	A-14	570	-0.0818957	2-B	A-14	1447	-0.173185	877	-0.162743
p-Fluoro-L-phenylalanine	LOPAC	2-A	M-20	570	-0.0818957	2-B	M-20	1447	-0.173185	877	-0.162743
Rapamycin (Sirolimus)	Sellec	5-A	I-14	406	-0.0885372	4-B	I-14	1127	-0.173487	721	-0.163371
Carbachol	LOPAC	1-A	B-21	570	0.203877	1-B	B-21	1212	0.0828457	642	-0.167037
Chlorpropamide	LOPAC	1-A	N-13	448	-0.0330086	1-B	N-13	1090	-0.0884624	642	-0.167037
Entinostat (MS-275, SNDX-275)	Sellec	5-A	K-06	699	0.138025	4-B	K-06	1416	-0.00236842	717	-0.169285
Spiroxatrine	LOPAC	4-A	E-19	678	-0.253606	4-B	E-19	1585	-0.237166	907	-0.169664
Mock	LOPAC	4-A	K-15	626	-0.600645	4-B	K-15	1533	-0.375735	907	-0.169664
Mesulergine hydrochloride	LOPAC	3-A	E-10	649	0.0685908	3-B	E-10	1209	-0.0589436	560	-0.169808
Mock	LOPAC	3-A	O-15	591	-0.0685908	3-B	O-15	1151	-0.248873	560	-0.169808
Hydroxytacrine maleate	LOPAC	2-A	F-15	626	0.0944951	2-B	F-15	1501	-0.038624	875	-0.172459
DCEBIO	LOPAC	2-A	G-19	585	-0.0346482	2-B	G-19	1460	-0.140791	875	-0.172459
(-)-trans-(1S,2S)-U-50488 hydrochloride	LOPAC	4-A	N-03	718	0.0133477	4-B	N-03	1624	-0.133239	906	-0.173393
Androsterone	LOPAC	1-A	M-06	440	-0.048542	1-B	M-06	1080	-0.102504	640	-0.173718
CNS-1102	LOPAC	1-A	P-19	473	0.0155335	1-B	P-19	1113	-0.0561666	640	-0.173718
Nialamide	LOPAC	3-A	M-12	628	0.0189216	3-B	M-12	1187	-0.130986	559	-0.17466
HLI 373	Sellec	5-A	D-21	611	0.0699792	4-B	D-21	1324	-0.0568421	713	-0.175199
Phenoxybenzamine hydrochloride	LOPAC	1-A	P-05	425	-0.0776673	1-B	P-05	1064	-0.124971	639	-0.177059
S-(-)-Eticlopride hydrochloride	LOPAC	2-A	A-18	577	-0.0598469	2-B	A-18	1451	-0.163218	874	-0.177317
H-7 dihydrochloride	LOPAC	2-A	H-02	564	-0.100795	2-B	H-02	1438	-0.195612	874	-0.177317
Canagliflozin	Sellec	5-A	K-04	440	-0.0622467	4-B	K-04	1151	-0.159276	711	-0.178156
Oxamflatin	Sellec	5-A	K-22	2612	1.61725	4-B	K-22	3323	1.12678	711	-0.178156
PIK-93	Sellec	5-A	P-13	419	-0.078485	4-B	P-13	1130	-0.171711	711	-0.178156
(-)-Perillic acid	LOPAC	3-A	J-21	600	-0.047304	3-B	J-21	1158	-0.225951	558	-0.179512
AZ 3146	Sellec	5-A	B-02	647	0.0978163	4-B	B-02	1357	-0.0373027	710	-0.179634
2-Hydroxysaclofen	LOPAC	1-A	O-17	416	-0.0951424	1-B	O-17	1054	-0.139012	638	-0.180399
N-(2-[4-(4-Chlorophenyl)piperazin-1-yl]ethyl)-3-methoxybenzamide	LOPAC	1-A	J-08	466	0.00194168	1-B	J-08	1103	-0.0702083	637	-0.18374
(?)-CGP-12177A hydrochloride	LOPAC	1-A	L-18	440	-0.048542	1-B	L-18	1077	-0.106717	637	-0.18374
Benzamide	LOPAC	1-A	O-18	423	-0.0815506	1-B	O-18	1060	-0.130587	637	-0.18374
Mock	LOPAC	3-A	I-06	701	0.191581	3-B	I-06	1258	0.101514	557	-0.184363
MRS 1845	LOPAC	3-A	I-09	655	0.0827819	3-B	I-09	1212	-0.0491197	557	-0.184363
Oxotremorine methiodide	LOPAC	3-A	P-07	605	-0.035478	3-B	P-07	1162	-0.212852	557	-0.184363
Yohimbine hydrochloride	LOPAC	4-A	B-11	761	0.300323	4-B	B-11	1664	-0.0266479	903	-0.18458
trans-(?)-ACPD	LOPAC	1-A	C-12	491	0.0504837	1-B	C-12	1127	-0.0365083	636	-0.187081
Mock	LOPAC	4-A	B-12	747	0.206889	4-B	B-12	1649	-0.0666197	902	-0.188309
PIK-90	Sellec	5-A	N-13	400	-0.0931768	4-B	N-13	1103	-0.187697	703	-0.189984
BIIB021	Sellec	5-A	P-03	368	-0.117921	4-B	P-03	1070	-0.207237	702	-0.191462
R(+)-SCH-23390 hydrochloride	LOPAC	2-A	K-02	580	-0.0503974	2-B	K-02	1451	-0.163218	871	-0.191891
N-Acetylprocainamide hydrochloride	LOPAC	1-A	A-17	510	0.0873757	1-B	A-17	1144	-0.0126375	634	-0.193762
2-Methylthioadenosine triphosphate tetrasodium	LOPAC	1-A	O-08	417	-0.0932007	1-B	O-08	1051	-0.143225	634	-0.193762
Ro 04-6790 dihydrochloride	LOPAC	4-A	A-05	754	0.253606	4-B	A-05	1654	-0.0532958	900	-0.195766
LY-367,265	LOPAC	2-A	B-22	538	-0.18269	2-B	B-22	1408	-0.270368	870	-0.196749
R(-)-Propylnorapomorphine hydrochloride	LOPAC	2-A	G-21	594	-0.00629967	2-B	G-21	1464	-0.130823	870	-0.196749
Labetalol hydrochloride	LOPAC	2-A	J-20	568	-0.0881954	2-B	J-20	1438	-0.195612	870	-0.196749
Isoxanthopterin	LOPAC	2-A	P-10	521	-0.236238	2-B	P-10	1391	-0.31273	870	-0.196749
Telatinib (BAY 57-9352)	Sellec	5-A	K-16	416	-0.0808047	4-B	K-16	1113	-0.181776	697	-0.198854
Phosphoramidon disodium	LOPAC	3-A	L-22	604	-0.0378432	3-B	L-22	1158	-0.225951	554	-0.198918
Mock	LOPAC	4-A	B-04	770	0.360387	4-B	B-04	1669	-0.0133239	899	-0.199495
T-0156	LOPAC	4-A	C-18	801	0.567276	4-B	C-18	1700	0.0692845	899	-0.199495
R(-)-SCH-12679 maleate	LOPAC	4-A	C-21	775	0.393756	4-B	C-21	1674	0	899	-0.199495
Epirubicin Hydrochloride	Sellec	5-A	D-07	1370	0.656877	4-B	D-07	2066	0.3825	696	-0.200333
Amantadine hydrochloride	LOPAC	1-A	A-07	498	0.0640755	1-B	A-07	1130	-0.0322958	632	-0.200444
SKF 89626	LOPAC	4-A	M-09	711	-0.0333692	4-B	M-09	1609	-0.173211	898	-0.203224
N6-Benzyl-5'-N-ethylcarboxamidoadenosine	LOPAC	1-A	P-07	429	-0.0699005	1-B	P-07	1060	-0.130587	631	-0.203785
Farnesylthiosalicylic acid	LOPAC	2-A	H-01	561	-0.110244	2-B	H-01	1429	-0.218039	868	-0.206465
Tyrphostin AG 555	LOPAC	4-A	G-10	722	0.040043	4-B	G-10	1619	-0.146563	897	-0.206953
DSP-4 hydrochloride	LOPAC	1-A	L-12	453	-0.0233002	1-B	L-12	1083	-0.0982916	630	-0.207125
GR 4661	LOPAC	1-A	M-17	473	0.0155335	1-B	M-17	1103	-0.0702083	630	-0.207125
Pargyline hydrochloride	LOPAC	3-A	N-02	733	0.267267	3-B	N-02	1285	0.18993	552	-0.208622
ODQ	LOPAC	3-A	P-05	578	-0.0993383	3-B	P-05	1130	-0.317641	552	-0.208622
SB 200646 hydrochloride	LOPAC	1-A	M-12	467	0.00388336	1-B	M-12	1096	-0.0800374	629	-0.210466
Mock	LOPAC	1-A	O-09	448	-0.0330086	1-B	O-09	1077	-0.106717	629	-0.210466
CP-466722	Sellec	5-A	O-04	365	-0.120241	4-B	O-04	1054	-0.216711	689	-0.210682
Isoguvacine hydrochloride	LOPAC	2-A	B-09	643	0.148042	2-B	B-09	1510	-0.0161972	867	-0.211323
Dihydrokainic acid	LOPAC	2-A	K-01	593	-0.00944951	2-B	K-01	1460	-0.140791	867	-0.211323
Gallamine triethiodide	LOPAC	2-A	N-07	602	0.018899	2-B	N-07	1469	-0.118364	867	-0.211323
KU-60019	Sellec	5-A	L-09	409	-0.0862175	4-B	L-09	1096	-0.191842	687	-0.213639
BI 2536	Sellec	5-A	M-03	420	-0.0777117	4-B	M-03	1107	-0.185329	687	-0.213639
Chelidamic acid	LOPAC	1-A	L-10	455	-0.0194168	1-B	L-10	1083	-0.0982916	628	-0.213807
Cortisone	LOPAC	1-A	P-15	376	-0.17281	1-B	P-15	1004	-0.209221	628	-0.213807
Xylazine hydrochloride	LOPAC	4-A	J-09	671	-0.300323	4-B	J-09	1566	-0.287797	895	-0.214411
Imidazole-4-acetic acid hydrochloride	LOPAC	2-A	J-04	630	0.107094	2-B	J-04	1496	-0.0510834	866	-0.216181
Methyl 6,7-dimethoxy-4-ethyl-beta-carboline-3-carboxylate	LOPAC	2-A	M-16	563	-0.103945	2-B	M-16	1429	-0.218039	866	-0.216181
S(+)-Isoproterenol (+)-bitartrate	LOPAC	2-A	P-06	520	-0.239387	2-B	P-06	1386	-0.325189	866	-0.216181
WIN 62,577	LOPAC	4-A	B-09	725	0.0600645	4-B	B-09	1619	-0.146563	894	-0.21814
p-MPPF dihydrochloride	LOPAC	3-A	E-12	640	0.047304	3-B	E-12	1190	-0.121162	550	-0.218325
Methoxamine hydrochloride	LOPAC	3-A	I-21	622	0.0047304	3-B	I-21	1172	-0.180106	550	-0.218325
PD 404,182	LOPAC	3-A	N-13	615	-0.011826	3-B	N-13	1165	-0.203028	550	-0.218325
NADPH tetrasodium	LOPAC	3-A	O-18	594	-0.0614952	3-B	O-18	1144	-0.271796	550	-0.218325
Tivozanib (AV-951)	Sellec	5-A	P-16	361	-0.123334	4-B	P-16	1044	-0.222632	683	-0.219553
2,4-Dinitrophenyl 2-fluoro-2-deoxy-beta-D-glucopyranoside	LOPAC	2-A	K-03	626	0.0944951	2-B	K-03	1491	-0.0635427	865	-0.221039
Me-3,4-dephostatin	LOPAC	3-A	O-04	638	0.0425736	3-B	O-04	1187	-0.130986	549	-0.223177
Phloretin (Dihydronaringenin)	Sellec	5-A	O-13	482	-0.0297702	4-B	O-13	1162	-0.152763	680	-0.223988
Tetracaine hydrochloride	LOPAC	4-A	C-16	777	0.407104	4-B	C-16	1669	-0.0133239	892	-0.225598
Picotamide	LOPAC	3-A	J-04	694	0.175025	3-B	J-04	1242	0.0491197	548	-0.228028
Phosphomycin disodium	LOPAC	3-A	P-16	600	-0.047304	3-B	P-16	1148	-0.258697	548	-0.228028
NBQX disodium	LOPAC	3-A	H-03	703	0.196311	3-B	H-03	1250	0.0753169	547	-0.23288
CPCCOEt	LOPAC	1-A	L-14	432	-0.0640755	1-B	L-14	1054	-0.139012	622	-0.233851
Bromoenol lactone	LOPAC	1-A	M-18	407	-0.112618	1-B	M-18	1029	-0.174116	622	-0.233851
Alloxazine	LOPAC	1-A	O-14	432	-0.0640755	1-B	O-14	1054	-0.139012	622	-0.233851
Mock	LOPAC	2-A	I-07	554	-0.132293	2-B	I-07	1416	-0.250433	862	-0.235613
R(-)-2,10,11-Trihydroxy-N-propylnoraporphine hydrobromide	LOPAC	2-A	K-21	643	0.148042	2-B	K-21	1505	-0.0286565	862	-0.235613
TCPOBOP	LOPAC	4-A	K-02	740	0.160172	4-B	K-02	1629	-0.119915	889	-0.236784
N6-Cyclopentyladenosine	LOPAC	1-A	N-10	452	-0.0252419	1-B	N-10	1073	-0.112333	621	-0.237192
BRL 52537 hydrochloride	LOPAC	4-A	E-17	678	-0.253606	4-B	E-17	1566	-0.287797	888	-0.240513
Ruxolitinib (INCB018424)	Sellec	5-A	L-14	526	0.00425288	4-B	L-14	1194	-0.133816	668	-0.24173
Nylidrin hydrochloride	LOPAC	3-A	H-01	645	0.05913	3-B	H-01	1190	-0.121162	545	-0.242583
Mock	LOPAC	3-A	I-22	575	-0.106434	3-B	I-22	1120	-0.350387	545	-0.242583
(?)-2-Amino-7-phosphonoheptanoic acid	LOPAC	1-A	A-15	529	0.124268	1-B	A-15	1148	-0.00702083	619	-0.243873
3-aminobenzamide	LOPAC	1-A	I-05	448	-0.0330086	1-B	I-05	1067	-0.120758	619	-0.243873
S(+)-Raclopride L-tartrate	LOPAC	4-A	I-03	669	-0.31367	4-B	I-03	1556	-0.314445	887	-0.244242
4-Imidazolemethanol hydrochloride	LOPAC	2-A	J-13	609	0.0409479	2-B	J-13	1469	-0.118364	860	-0.245329
Furegrelate sodium	LOPAC	2-A	G-20	575	-0.0661465	2-B	G-20	1434	-0.205579	859	-0.250187
Lamotrigine	LOPAC	2-A	J-22	561	-0.110244	2-B	J-22	1420	-0.240466	859	-0.250187
Benazoline oxalate	LOPAC	1-A	G-22	415	-0.0970841	1-B	G-22	1032	-0.169904	617	-0.250555
Cyclosporin A (Cyclosporine A)	Sellec	5-A	L-05	473	-0.0367294	4-B	L-05	1134	-0.169342	661	-0.252079
Putrescine dihydrochloride	LOPAC	3-A	D-02	789	0.399719	3-B	D-02	1332	0.343838	543	-0.252287
NS 521 oxalate	LOPAC	3-A	I-20	626	0.0141912	3-B	I-20	1169	-0.18993	543	-0.252287
Oxatomide	LOPAC	3-A	J-07	615	-0.011826	3-B	J-07	1158	-0.225951	543	-0.252287
Propantheline bromide	LOPAC	3-A	L-06	647	0.0638604	3-B	L-06	1190	-0.121162	543	-0.252287
Chrysophanic acid (Chrysophanol)	Sellec	5-A	A-05	818	0.230042	4-B	A-05	1478	0.0343421	660	-0.253558
5-azacytidine	LOPAC	1-A	G-09	457	-0.0155335	1-B	G-09	1073	-0.112333	616	-0.253896
(?)-p-Aminoglutethimide	LOPAC	1-A	I-06	464	-0.00194168	1-B	I-06	1080	-0.102504	616	-0.253896
3-Aminopropylphosphonic acid	LOPAC	1-A	O-19	428	-0.0718422	1-B	O-19	1044	-0.153054	616	-0.253896
AC 915 oxalate	LOPAC	1-A	C-11	492	0.0524254	1-B	C-11	1107	-0.0645916	615	-0.257236
1-(2-Methoxyphenyl)piperazine hydrochloride	LOPAC	4-A	A-19	761	0.300323	4-B	A-19	1644	-0.0799436	883	-0.259158
SKF 96365	LOPAC	4-A	K-13	722	0.040043	4-B	K-13	1605	-0.18387	883	-0.259158
Hydralazine hydrochloride	LOPAC	2-A	H-13	607	0.0346482	2-B	H-13	1464	-0.130823	857	-0.259903
5'-N-Ethylcarboxamidoadenosine	LOPAC	2-A	M-10	568	-0.0881954	2-B	M-10	1425	-0.228006	857	-0.259903
Metoclopramide hydrochloride	LOPAC	3-A	I-07	624	0.00946079	3-B	I-07	1165	-0.203028	541	-0.26199
SB 204070 hydrochloride	LOPAC	4-A	A-11	718	0.0133477	4-B	A-11	1600	-0.197194	882	-0.262886
1-(4-Hydroxybenzyl)imidazole-2-thiol	LOPAC	2-A	F-17	622	0.0818957	2-B	F-17	1478	-0.095937	856	-0.264762
Hydrocortisone 21-hemisuccinate sodium	LOPAC	2-A	N-13	645	0.154342	2-B	N-13	1501	-0.038624	856	-0.264762
Trifluoperazine dihydrochloride	LOPAC	4-A	G-18	638	-0.520559	4-B	G-18	1519	-0.413042	881	-0.266615
(?)-Octopamine hydrochloride	LOPAC	3-A	L-03	699	0.186851	3-B	L-03	1239	0.0392958	540	-0.266842
Nortriptyline hydrochloride	LOPAC	3-A	M-18	584	-0.0851471	3-B	M-18	1124	-0.337289	540	-0.266842
(+)-Pilocarpine hydrochloride	LOPAC	3-A	P-18	580	-0.0946079	3-B	P-18	1120	-0.350387	540	-0.266842
3-Isobutyl-1-methylxanthine	LOPAC	2-A	B-10	659	0.19844	2-B	B-10	1514	-0.00622968	855	-0.26962
Triprolidine hydrochloride	LOPAC	4-A	A-14	749	0.220237	4-B	A-14	1629	-0.119915	880	-0.270344
TFPI hydrochloride	LOPAC	4-A	I-14	667	-0.327018	4-B	I-14	1547	-0.338428	880	-0.270344
Caffeine	LOPAC	1-A	N-11	456	-0.0174751	1-B	N-11	1067	-0.120758	611	-0.270599
Noscapine hydrchloride	LOPAC	3-A	G-22	564	-0.132451	3-B	G-22	1103	-0.406056	539	-0.271693
SB 216763	LOPAC	3-A	L-07	659	0.0922427	3-B	L-07	1198	-0.0949648	539	-0.271693
Mock	LOPAC	4-A	H-02	770	0.360387	4-B	H-02	1649	-0.0666197	879	-0.274073
Tyrphostin AG 698	LOPAC	4-A	I-10	682	-0.22691	4-B	I-10	1561	-0.301121	879	-0.274073
Mock	LOPAC	4-A	L-02	745	0.193541	4-B	L-02	1624	-0.133239	879	-0.274073
L-N6-(1-Iminoethyl)lysine hydrochloride	LOPAC	2-A	F-12	628	0.100795	2-B	F-12	1482	-0.0859695	854	-0.274478
Methyl beta-carboline-3-carboxylate	LOPAC	2-A	I-16	593	-0.00944951	2-B	I-16	1447	-0.173185	854	-0.274478
Vanillic acid diethylamide	LOPAC	2-A	K-08	647	0.160642	2-B	K-08	1501	-0.038624	854	-0.274478
BKM120 (NVP-BKM120)	Sellec	5-A	I-03	441	-0.0614735	4-B	I-03	1086	-0.197763	645	-0.275735
PPADS	LOPAC	3-A	D-14	620	0	3-B	D-14	1158	-0.225951	538	-0.276545
R(+)-Terguride	LOPAC	4-A	G-22	678	-0.253606	4-B	G-22	1556	-0.314445	878	-0.277802
Dilazep hydrochloride	LOPAC	2-A	I-09	585	-0.0346482	2-B	I-09	1438	-0.195612	853	-0.279336
Aminoguanidine hemisulfate	LOPAC	1-A	I-19	433	-0.0621338	1-B	I-19	1041	-0.157266	608	-0.280621
L-Arginine	LOPAC	1-A	O-13	417	-0.0932007	1-B	O-13	1025	-0.179733	608	-0.280621
Rutaecarpine	LOPAC	3-A	L-20	618	-0.0047304	3-B	L-20	1155	-0.235775	537	-0.281397
Trequinsin hydrochloride	LOPAC	4-A	I-04	665	-0.340366	4-B	I-04	1542	-0.351752	877	-0.281531
JNK Inhibitor V	Sellec	5-A	I-21	472	-0.0375027	4-B	I-21	1113	-0.181776	641	-0.281649
Cladribine	Sellec	5-A	A-19	3731	2.48252	4-B	A-19	4371	1.7473	640	-0.283127
Ketoprofen	LOPAC	2-A	J-18	617	0.0661465	2-B	J-18	1469	-0.118364	852	-0.284194
Guanidinyl-naltrindole di-trifluoroacetate	LOPAC	2-A	P-05	547	-0.154342	2-B	P-05	1399	-0.292795	852	-0.284194
Pazopanib	Sellec	5-A	M-12	365	-0.120241	4-B	M-12	1004	-0.246316	639	-0.284606
Aurintricarboxylic acid	LOPAC	1-A	K-07	432	-0.0640755	1-B	K-07	1038	-0.161479	606	-0.287303
5alpha-Androstane-3alpha,17beta-diol	LOPAC	1-A	K-21	441	-0.0466004	1-B	K-21	1047	-0.148841	606	-0.287303
OXA-22 iodide	LOPAC	1-A	L-16	432	-0.0640755	1-B	L-16	1038	-0.161479	606	-0.287303
E7080 (Lenvatinib)	Sellec	5-A	A-07	613	0.0715257	4-B	A-07	1250	-0.100658	637	-0.287563
R935788 (Fostamatinib disodium)	Sellec	5-A	J-13	436	-0.0653397	4-B	J-13	1073	-0.205461	637	-0.287563
IC-87114	Sellec	5-A	C-09	653	0.102456	4-B	C-09	1289	-0.0775658	636	-0.289041
trans-Azetidine-2,4-dicarboxylic acid	LOPAC	1-A	C-16	515	0.0970841	1-B	C-16	1120	-0.0463374	605	-0.290644
Zonisamide sodium	LOPAC	4-A	J-11	682	-0.22691	4-B	J-11	1556	-0.314445	874	-0.292717
CGP-7930	LOPAC	1-A	B-13	509	0.085434	1-B	B-13	1113	-0.0561666	604	-0.293984
SB 218795	LOPAC	2-A	N-15	611	0.0472475	2-B	N-15	1460	-0.140791	849	-0.298768
Primidone	LOPAC	3-A	N-21	615	-0.011826	3-B	N-21	1148	-0.258697	533	-0.300803
Altretamine (Hexalen)	Sellec	5-A	A-02	688	0.12952	4-B	A-02	1316	-0.061579	628	-0.300869
Triamcinolone	LOPAC	4-A	K-12	709	-0.0467169	4-B	K-12	1580	-0.25049	871	-0.303904
(2S,1'S,2'S)-2-(carboxycyclopropyl)glycine	LOPAC	1-A	L-22	453	-0.0233002	1-B	L-22	1054	-0.139012	601	-0.304007
Methapyrilene hydrochloride	LOPAC	3-A	K-04	684	0.151373	3-B	K-04	1216	-0.0360211	532	-0.305655
Ku-0063794	Sellec	5-A	O-09	332	-0.145758	4-B	O-09	956	-0.274737	624	-0.306783
Cystamine dihydrochloride	LOPAC	1-A	L-08	470	0.00970841	1-B	L-08	1070	-0.116546	600	-0.307347
Bepridil hydrochloride	LOPAC	1-A	M-22	438	-0.0524254	1-B	M-22	1038	-0.161479	600	-0.307347
L-701,324	LOPAC	2-A	F-20	578	-0.056697	2-B	F-20	1425	-0.228006	847	-0.308484
R(-)-2,10,11-Trihydroxyaporphine hybrobromide	LOPAC	2-A	I-21	626	0.0944951	2-B	I-21	1473	-0.108396	847	-0.308484
Fenoterol hydrobromide	LOPAC	2-A	M-18	561	-0.110244	2-B	M-18	1408	-0.270368	847	-0.308484
BIBF1120 (Vargatef)	Sellec	5-A	J-03	448	-0.0560607	4-B	J-03	1070	-0.207237	622	-0.30974
Quazinone	LOPAC	3-A	D-18	663	0.101704	3-B	D-18	1194	-0.108063	531	-0.310507
Metaphit methanesulfonate	LOPAC	3-A	I-08	620	0	3-B	I-08	1151	-0.248873	531	-0.310507
GW9662	LOPAC	3-A	O-19	582	-0.0898775	3-B	O-19	1113	-0.37331	531	-0.310507
Mifepristone (Mifeprex)	Sellec	5-A	A-11	881	0.278757	4-B	A-11	1501	0.0479606	620	-0.312697
Thioperamide maleate	LOPAC	4-A	C-22	761	0.300323	4-B	C-22	1629	-0.119915	868	-0.315091
(?)-HA-966	LOPAC	1-A	K-06	404	-0.118443	1-B	K-06	1001	-0.213433	597	-0.317369
(?)-2-Amino-4-phosphonobutyric acid	LOPAC	1-A	M-07	444	-0.0407753	1-B	M-07	1041	-0.157266	597	-0.317369
Efaroxan hydrochloride	LOPAC	2-A	I-12	624	0.0881954	2-B	I-12	1469	-0.118364	845	-0.3182
Doxazosin mesylate	LOPAC	2-A	O-19	520	-0.239387	2-B	O-19	1365	-0.377518	845	-0.3182
Fenretinide	Sellec	5-A	F-20	521	0.000386626	4-B	F-20	1137	-0.167566	616	-0.318611
(?)-Sulpiride	LOPAC	4-A	A-15	787	0.473842	4-B	A-15	1654	-0.0532958	867	-0.31882
SU 4312	LOPAC	4-A	A-17	752	0.240258	4-B	A-17	1619	-0.146563	867	-0.31882
N-Phenylanthranilic acid	LOPAC	1-A	C-01	451	-0.0271835	1-B	C-01	1047	-0.148841	596	-0.32071
Ritanserin	LOPAC	4-A	I-01	714	-0.0133477	4-B	I-01	1580	-0.25049	866	-0.322549
Tyrphostin AG 34	LOPAC	4-A	I-12	729	0.0867599	4-B	I-12	1595	-0.210518	866	-0.322549
2',3'-dideoxycytidine	LOPAC	2-A	G-11	947	1.10559	2-B	G-11	1791	0.684019	844	-0.323058
Reserpine	LOPAC	1-A	O-05	394	-0.137859	1-B	O-05	989	-0.230283	595	-0.324051
Quipazine, 6-nitro-, maleate	LOPAC	3-A	J-18	659	0.0922427	3-B	J-18	1187	-0.130986	528	-0.325061
SK1-I	Sellec	5-A	L-23	291	-0.177461	4-B	L-23	902	-0.306711	611	-0.326003
Mock	LOPAC	4-A	B-06	784	0.453821	4-B	B-06	1649	-0.0666197	865	-0.326277
NG-Monomethyl-L-arginine acetate	LOPAC	3-A	E-02	667	0.111164	3-B	E-02	1194	-0.108063	527	-0.329913
SB590885	Sellec	5-A	B-15	841	0.247827	4-B	B-15	1447	0.0159869	606	-0.333395
CHIR-99021 (CT99021) HCl	Sellec	5-A	P-04	448	-0.0560607	4-B	P-04	1054	-0.216711	606	-0.333395
Taxol	LOPAC	4-A	A-16	801	0.567276	4-B	A-16	1664	-0.0266479	863	-0.333735
Cyclosporin A	LOPAC	1-A	B-19	494	0.0563088	1-B	B-19	1086	-0.0940791	592	-0.334073
Nomifensine maleate	LOPAC	3-A	O-12	587	-0.0780515	3-B	O-12	1113	-0.37331	526	-0.334765
Vandetanib (Zactima)	Sellec	5-A	J-17	421	-0.0769385	4-B	J-17	1025	-0.233882	604	-0.336352
4-Aminobenzamidine dihydrochloride	LOPAC	1-A	M-19	444	-0.0407753	1-B	M-19	1035	-0.165691	591	-0.337414
Tyrphostin AG 112	LOPAC	4-A	C-14	738	0.146824	4-B	C-14	1600	-0.197194	862	-0.337464
U-62066	LOPAC	4-A	F-03	718	0.0133477	4-B	F-03	1580	-0.25049	862	-0.337464
NS-1619	LOPAC	3-A	D-03	714	0.222329	3-B	D-03	1239	0.0392958	525	-0.339616
Quinolinic acid	LOPAC	3-A	F-16	578	-0.0993383	3-B	F-16	1103	-0.406056	525	-0.339616
ARL 67156 trisodium salt	LOPAC	1-A	M-16	442	-0.0446587	1-B	M-16	1032	-0.169904	590	-0.340755
THIP hydrochloride	LOPAC	4-A	G-20	714	-0.0133477	4-B	G-20	1575	-0.263814	861	-0.341193
Diazoxide	LOPAC	2-A	A-19	611	0.0472475	2-B	A-19	1451	-0.163218	840	-0.34249
Flutamide	LOPAC	2-A	P-01	594	-0.00629967	2-B	P-01	1434	-0.205579	840	-0.34249
BTCP hydrochloride	LOPAC	1-A	N-07	430	-0.0679589	1-B	N-07	1019	-0.188158	589	-0.344095
Felbamate	LOPAC	2-A	I-18	573	-0.0724462	2-B	I-18	1412	-0.2604	839	-0.347348
Rp-cAMPS triethylamine	LOPAC	1-A	K-12	441	-0.0466004	1-B	K-12	1029	-0.174116	588	-0.347436
Pilocarpine nitrate	LOPAC	3-A	N-19	618	-0.0047304	3-B	N-19	1141	-0.28162	523	-0.34932
Pindolol	LOPAC	3-A	P-09	611	-0.0212868	3-B	P-09	1134	-0.304542	523	-0.34932
Cephalothin sodium	LOPAC	1-A	J-21	445	-0.0388336	1-B	J-21	1032	-0.169904	587	-0.350777
Clomipramine hydrochloride	LOPAC	1-A	N-08	467	0.00388336	1-B	N-08	1054	-0.139012	587	-0.350777
GYKI 52895	LOPAC	2-A	B-11	690	0.296085	2-B	B-11	1528	0.0286565	838	-0.352206
AZD8055	Sellec	5-A	B-03	497	-0.0181714	4-B	B-03	1090	-0.195395	593	-0.352615
GSK461364	Sellec	5-A	J-08	370	-0.116374	4-B	J-08	962	-0.271184	592	-0.354094
5'-N-Methyl carboxamidoadenosine	LOPAC	1-A	A-10	517	0.100967	1-B	A-10	1103	-0.0702083	586	-0.354118
8-Bromo-cGMP sodium	LOPAC	1-A	I-18	455	-0.0194168	1-B	I-18	1041	-0.157266	586	-0.354118
Phosphonoacetic acid	LOPAC	3-A	H-21	591	-0.0685908	3-B	H-21	1113	-0.37331	522	-0.354171
Quercetin (Sophoretin)	Sellec	5-A	G-14	671	0.116374	4-B	G-14	1261	-0.0941448	590	-0.357051
Fenofibrate	LOPAC	2-A	A-22	541	-0.173241	2-B	A-22	1378	-0.345124	837	-0.357064
Genistein	LOPAC	2-A	H-07	682	0.270886	2-B	H-07	1519	0.00622968	837	-0.357064
Chlorambucil	LOPAC	1-A	N-09	772	0.596096	1-B	N-09	1357	0.28645	585	-0.357458
Temsirolimus (Torisel)	Sellec	5-A	O-16	330	-0.147304	4-B	O-16	919	-0.296645	589	-0.358529
Prilocaine hydrochloride	LOPAC	3-A	J-08	634	0.0331128	3-B	J-08	1155	-0.235775	521	-0.359023
(?)-SKF 38393, N-allyl-, hydrobromide	LOPAC	4-A	E-21	705	-0.0734122	4-B	E-21	1561	-0.301121	856	-0.359837
Azacitidine (Vidaza)	Sellec	5-A	A-03	594	0.056834	4-B	A-03	1180	-0.142105	586	-0.362965
WZ4002	Sellec	5-A	I-18	350	-0.131839	4-B	I-18	936	-0.286579	586	-0.362965
(?)-Vanillylmandelic acid	LOPAC	2-A	J-11	638	0.132293	2-B	J-11	1473	-0.108396	835	-0.36678
(?)-Butaclamol hydrochloride	LOPAC	2-A	O-21	518	-0.245687	2-B	O-21	1353	-0.407421	835	-0.36678
Betaine hydrochloride	LOPAC	1-A	C-22	488	0.0446587	1-B	C-22	1070	-0.116546	582	-0.36748
ZM 39923 hydrochloride	LOPAC	3-A	I-10	661	0.0969731	3-B	I-10	1180	-0.153908	519	-0.368726
Prochlorperazine dimaleate	LOPAC	3-A	P-06	554	-0.156103	3-B	P-06	1073	-0.504296	519	-0.368726
Resveratrol	LOPAC	3-A	P-19	529	-0.215233	3-B	P-19	1047	-0.589436	518	-0.373578
9-Amino-1,2,3,4-tetrahydroacridine hydrochloride	LOPAC	1-A	G-11	433	-0.0621338	1-B	G-11	1013	-0.196583	580	-0.374162
ML-9	LOPAC	1-A	J-13	445	-0.0388336	1-B	J-13	1025	-0.179733	580	-0.374162
SB 743921	Sellec	5-A	E-16	390	-0.100909	4-B	E-16	968	-0.267632	578	-0.374793
GSK1120212 (Trametinib)	Sellec	5-A	K-08	480	-0.0313167	4-B	K-08	1057	-0.214934	577	-0.376271
SU 6656	LOPAC	3-A	D-16	573	-0.111164	3-B	D-16	1090	-0.448627	517	-0.37843
Thiolactomycin	LOPAC	3-A	F-15	617	-0.0070956	3-B	F-15	1134	-0.304542	517	-0.37843
Piceatannol	LOPAC	3-A	H-09	641	0.0496692	3-B	H-09	1158	-0.225951	517	-0.37843
Parthenolide	LOPAC	3-A	N-09	673	0.125356	3-B	N-09	1190	-0.121162	517	-0.37843
Salbutamol	LOPAC	4-A	I-15	705	-0.0734122	4-B	I-15	1556	-0.314445	851	-0.378482
Lapatinib Ditosylate (Tykerb)	Sellec	5-A	F-24	470	-0.0390492	4-B	F-24	1044	-0.222632	574	-0.380706
Chlorzoxazone	LOPAC	1-A	D-21	479	0.0271835	1-B	D-21	1057	-0.1348	578	-0.380843
8-(p-Sulfophenyl)theophylline	LOPAC	1-A	K-08	432	-0.0640755	1-B	K-08	1010	-0.200796	578	-0.380843
PD173074	Sellec	5-A	A-13	551	0.0235842	4-B	A-13	1124	-0.175263	573	-0.382185
MK-2206 dihydrochloride	Sellec	5-A	B-11	747	0.175141	4-B	B-11	1320	-0.0592106	573	-0.382185
SC-560	LOPAC	4-A	I-07	725	0.0600645	4-B	I-07	1575	-0.263814	850	-0.382211
TPMPA	LOPAC	4-A	M-22	725	0.0600645	4-B	M-22	1575	-0.263814	850	-0.382211
Ergocristine	LOPAC	2-A	G-18	647	0.160642	2-B	G-18	1478	-0.095937	831	-0.386212
JK 184	Sellec	5-A	H-21	383	-0.106322	4-B	H-21	953	-0.276513	570	-0.38662
LE 300	LOPAC	3-A	K-01	622	0.0047304	3-B	K-01	1137	-0.294718	515	-0.388133
WP1130	Sellec	5-A	F-18	4384	2.98746	4-B	F-18	4952	2.09132	568	-0.389577
Sodium butyrate	Sellec	5-A	J-15	436	-0.0653397	4-B	J-15	1004	-0.246316	568	-0.389577
Tyrphostin 47	LOPAC	4-A	E-16	801	0.567276	4-B	E-16	1649	-0.0666197	848	-0.389668
SDZ-205,557 hydrochloride	LOPAC	4-A	G-21	699	-0.113455	4-B	G-21	1547	-0.338428	848	-0.389668
rac-2-Ethoxy-3-hexadecanamido-1-propylphosphocholine	LOPAC	2-A	O-12	556	-0.125993	2-B	O-12	1386	-0.325189	830	-0.39107
Nilotinib (AMN-107)	Sellec	5-A	L-11	426	-0.0730722	4-B	L-11	989	-0.255198	563	-0.39697
Acetamide	LOPAC	1-A	A-05	494	0.0563088	1-B	A-05	1067	-0.120758	573	-0.397547
Mianserin hydrochloride	LOPAC	3-A	E-11	645	0.05913	3-B	E-11	1158	-0.225951	513	-0.397836
Ruthenium red	LOPAC	3-A	H-20	659	0.0922427	3-B	H-20	1172	-0.180106	513	-0.397836
(-)-Eseroline fumarate	LOPAC	2-A	O-16	575	-0.0661465	2-B	O-16	1403	-0.282827	828	-0.400786
SKF-525A hydrochloride	LOPAC	3-A	F-11	568	-0.12299	3-B	F-11	1080	-0.481373	512	-0.402688
Loxapine succinate	LOPAC	3-A	O-03	622	0.0047304	3-B	O-03	1134	-0.304542	512	-0.402688
Pyridostigmine bromide	LOPAC	3-A	P-08	591	-0.0685908	3-B	P-08	1103	-0.406056	512	-0.402688
SKF 97541 hydrochloride	LOPAC	1-A	C-14	480	0.0291252	1-B	C-14	1051	-0.143225	571	-0.404229
3-Tropanyl-3,5-dichlorobenzoate	LOPAC	4-A	E-18	684	-0.213563	4-B	E-18	1528	-0.389059	844	-0.404584
N-Acetyl-5-hydroxytryptamine	LOPAC	1-A	I-07	446	-0.036892	1-B	I-07	1016	-0.192371	570	-0.407569
Mock	LOPAC	1-A	K-18	423	-0.0815506	1-B	K-18	992	-0.226071	569	-0.41091
Calmidazolium chloride	LOPAC	1-A	H-19	406	-0.114559	1-B	H-19	974	-0.251346	568	-0.414251
N-arachidonylglycine	LOPAC	1-A	O-07	415	-0.0970841	1-B	O-07	983	-0.238708	568	-0.414251
(?)-3-(3,4-dihydroxyphenyl)-2-methyl-DL-alanine	LOPAC	3-A	I-02	696	0.179755	3-B	I-02	1205	-0.0720422	509	-0.417243
(+)-cis-Dioxolane iodide	LOPAC	1-A	J-16	466	0.00194168	1-B	J-16	1032	-0.169904	566	-0.420932
6-Methoxy-1,2,3,4-tetrahydro-9H-pyrido[3,4b] indole	LOPAC	1-A	A-03	482	0.0330086	1-B	A-03	1047	-0.148841	565	-0.424273
Adenosine 3',5'-cyclic monophosphate	LOPAC	1-A	A-06	486	0.0407753	1-B	A-06	1051	-0.143225	565	-0.424273
(S)-3,5-Dihydroxyphenylglycine	LOPAC	2-A	A-07	593	-0.00944951	2-B	A-07	1416	-0.250433	823	-0.425076
CR 2945	LOPAC	2-A	P-12	526	-0.220488	2-B	P-12	1349	-0.417388	823	-0.425076
SU11274	Sellec	5-A	C-16	521	0.000386626	4-B	C-16	1064	-0.21079	543	-0.426539
Methylergonovine maleate	LOPAC	3-A	O-11	573	-0.111164	3-B	O-11	1080	-0.481373	507	-0.426946
R(+)-Atenolol	LOPAC	1-A	M-10	456	-0.0174751	1-B	M-10	1019	-0.188158	563	-0.430954
YM201636	Sellec	5-A	O-18	393	-0.0985895	4-B	O-18	933	-0.288355	540	-0.430974
Tranylcypromine hydrochloride	LOPAC	3-A	L-04	703	0.196311	3-B	L-04	1209	-0.0589436	506	-0.431798
(-)-Quinpirole hydrochloride	LOPAC	3-A	N-18	607	-0.0307476	3-B	N-18	1113	-0.37331	506	-0.431798
R-(-)-Fluoxetine hydrochloride	LOPAC	2-A	A-20	549	-0.148042	2-B	A-20	1370	-0.365059	821	-0.434792
1,3-Dipropyl-8-p-sulfophenylxanthine	LOPAC	1-A	M-08	425	-0.0776673	1-B	M-08	986	-0.234496	561	-0.437636
Tomoxetine	LOPAC	4-A	A-18	809	0.620667	4-B	A-18	1644	-0.0799436	835	-0.438144
1,10-Diaminodecane	LOPAC	2-A	K-06	609	0.0409479	2-B	K-06	1429	-0.218039	820	-0.43965
Furosemide	LOPAC	2-A	K-20	600	0.0125993	2-B	K-20	1420	-0.240466	820	-0.43965
Xamoterol hemifumarate	LOPAC	4-A	L-09	722	0.040043	4-B	L-09	1556	-0.314445	834	-0.441873
6-Fluoronorepinephrine hydrochloride	LOPAC	1-A	J-05	473	0.0155335	1-B	J-05	1032	-0.169904	559	-0.444317
Cyclobenzaprine hydrochloride	LOPAC	1-A	N-21	448	-0.0330086	1-B	N-21	1007	-0.205008	559	-0.444317
Rottlerin	LOPAC	3-A	D-22	684	0.151373	3-B	D-22	1187	-0.130986	503	-0.446353
Oxolinic acid	LOPAC	3-A	P-03	600	-0.047304	3-B	P-03	1103	-0.406056	503	-0.446353
SIB 1757	LOPAC	4-A	I-17	678	-0.253606	4-B	I-17	1510	-0.437025	832	-0.449331
Isoliquiritigenin	LOPAC	2-A	J-08	655	0.18584	2-B	J-08	1473	-0.108396	818	-0.449366
R(+)-Butylindazone	LOPAC	2-A	K-04	638	0.132293	2-B	K-04	1456	-0.150758	818	-0.449366
4-Androsten-4-ol-3,17-dione	LOPAC	1-A	M-15	430	-0.0679589	1-B	M-15	986	-0.234496	556	-0.454339
L-Buthionine-sulfoximine	LOPAC	1-A	M-20	463	-0.00388336	1-B	M-20	1019	-0.188158	556	-0.454339
2-(2-Aminoethyl)isothiourea dihydrobromide	LOPAC	1-A	O-15	424	-0.0796089	1-B	O-15	980	-0.242921	556	-0.454339
SB 216763	Sellec	5-A	C-15	640	0.0924035	4-B	C-15	1162	-0.152763	522	-0.457587
(-)-Sulpiride	LOPAC	4-A	I-13	709	-0.0467169	4-B	I-13	1538	-0.362411	829	-0.460517
Naltrindole hydrochloride	LOPAC	3-A	K-22	547	-0.172659	3-B	K-22	1047	-0.589436	500	-0.460908
PD 0332991 HCl	Sellec	5-A	L-12	464	-0.0436887	4-B	L-12	983	-0.25875	519	-0.462022
L-allylglycine	LOPAC	1-A	M-21	463	-0.00388336	1-B	M-21	1016	-0.192371	553	-0.464362
Bafetinib (INNO-406)	Sellec	5-A	D-03	563	0.0328632	4-B	D-03	1080	-0.201316	517	-0.464979
Naloxone hydrochloride	LOPAC	3-A	E-20	659	0.0922427	3-B	E-20	1158	-0.225951	499	-0.46576
MRS 2159	LOPAC	3-A	K-02	638	0.0425736	3-B	K-02	1137	-0.294718	499	-0.46576
Imipramine hydrochloride	LOPAC	2-A	N-10	628	0.100795	2-B	N-10	1442	-0.185644	814	-0.468798
Piroxicam	LOPAC	3-A	D-19	657	0.0875123	3-B	D-19	1155	-0.235775	498	-0.470611
CR 2249	LOPAC	3-A	E-14	653	0.0780515	3-B	E-14	1151	-0.248873	498	-0.470611
O-Methylserotonin hydrochloride	LOPAC	3-A	M-21	609	-0.0260172	3-B	M-21	1107	-0.392958	498	-0.470611
Palmitoyl-DL-Carnitine chloride	LOPAC	3-A	N-15	549	-0.167929	3-B	N-15	1047	-0.589436	498	-0.470611
NVP-BSK805	Sellec	5-A	E-12	506	-0.0112121	4-B	E-12	1019	-0.237434	513	-0.470893
SR 33805	Sellec	5-A	F-23	329	-0.148078	4-B	F-23	841	-0.342829	512	-0.472372
IIK7	LOPAC	2-A	N-08	665	0.217339	2-B	N-08	1478	-0.095937	813	-0.473656
1-Aminobenzotriazole	LOPAC	1-A	K-11	442	-0.0446587	1-B	K-11	992	-0.226071	550	-0.474384
(?)-2-Amino-3-phosphonopropionic acid	LOPAC	1-A	M-13	451	-0.0271835	1-B	M-13	1001	-0.213433	550	-0.474384
Sorafenib (Nexavar)	Sellec	5-A	L-15	414	-0.0823512	4-B	L-15	922	-0.294869	508	-0.478286
Diacylglycerol kinase inhibitor I	LOPAC	2-A	A-13	604	0.0251987	2-B	A-13	1416	-0.250433	812	-0.478514
Harmane	LOPAC	2-A	J-17	613	0.0535472	2-B	J-17	1425	-0.228006	812	-0.478514
Sulindac	LOPAC	4-A	E-15	747	0.206889	4-B	E-15	1571	-0.274473	824	-0.479162
Mock	LOPAC	1-A	K-05	417	-0.0932007	1-B	K-05	965	-0.263983	548	-0.481065
DL-p-Chlorophenylalanine methyl ester hydrochloride	LOPAC	1-A	P-17	453	-0.0233002	1-B	P-17	1001	-0.213433	548	-0.481065
Regorafenib (BAY 73-4506)	Sellec	5-A	H-24	433	-0.0676595	4-B	H-24	939	-0.284803	506	-0.481243
Tyrphostin AG 490	LOPAC	4-A	I-06	738	0.146824	4-B	I-06	1561	-0.301121	823	-0.482891
Albuterol hemisulfate	LOPAC	4-A	K-11	696	-0.133477	4-B	K-11	1519	-0.413042	823	-0.482891
N-Methyldopamine hydrochloride	LOPAC	2-A	M-11	605	0.0283485	2-B	M-11	1416	-0.250433	811	-0.483372
L-741,626	LOPAC	3-A	E-07	663	0.101704	3-B	E-07	1158	-0.225951	495	-0.485166
Trifluperidol hydrochloride	LOPAC	4-A	I-20	630	-0.57395	4-B	I-20	1451	-0.594248	821	-0.490348
Everolimus (RAD001)	Sellec	5-A	K-07	446	-0.0576072	4-B	K-07	944	-0.281842	498	-0.49307
Cephalosporin C zinc salt	LOPAC	1-A	J-17	445	-0.0388336	1-B	J-17	989	-0.230283	544	-0.494428
Sotrastaurin (AEB071)	Sellec	5-A	N-15	375	-0.112508	4-B	N-15	870	-0.325658	495	-0.497506
TTNPB	LOPAC	4-A	K-06	709	-0.0467169	4-B	K-06	1528	-0.389059	819	-0.497806
Diphenyleneiodonium chloride	LOPAC	2-A	I-05	716	0.37798	2-B	I-05	1524	0.018689	808	-0.497946
BI6727 (Volasertib)	Sellec	5-A	O-03	324	-0.151944	4-B	O-03	818	-0.356448	494	-0.498984
Arecoline hydrobromide	LOPAC	1-A	I-17	456	-0.0174751	1-B	I-17	998	-0.217646	542	-0.50111
3-Amino-1-propanesulfonic acid sodium	LOPAC	1-A	M-11	456	-0.0174751	1-B	M-11	998	-0.217646	542	-0.50111
D-Serine	LOPAC	4-A	I-11	701	-0.100108	4-B	I-11	1519	-0.413042	818	-0.501535
Na-p-Tosyl-L-lysine chloromethyl ketone hydrochloride	LOPAC	4-A	K-14	738	0.146824	4-B	K-14	1556	-0.314445	818	-0.501535
Rucaparib (AG-014699 , PF-01367338)	Sellec	5-A	J-14	977	0.352989	4-B	J-14	1469	0.0290132	492	-0.501941
(R,R)-cis-Diethyl tetrahydro-2,8-chrysenediol	LOPAC	2-A	M-17	563	-0.103945	2-B	M-17	1370	-0.365059	807	-0.502804
2,3-Dimethoxy-1,4-naphthoquinone	LOPAC	2-A	O-09	575	-0.0661465	2-B	O-09	1382	-0.335157	807	-0.502804
BW 723C86	LOPAC	1-A	L-09	415	-0.0970841	1-B	L-09	956	-0.276621	541	-0.50445
Ouabain	LOPAC	3-A	N-05	626	0.0141912	3-B	N-05	1117	-0.360211	491	-0.504573
Tulobuterol hydrochloride	LOPAC	4-A	E-12	707	-0.0600645	4-B	E-12	1524	-0.399718	817	-0.505264
BU99006	LOPAC	2-A	F-21	593	-0.00944951	2-B	F-21	1399	-0.292795	806	-0.507662
Fenoldopam bromide	LOPAC	2-A	O-22	539	-0.179541	2-B	O-22	1345	-0.427356	806	-0.507662
Rotenone	LOPAC	3-A	P-21	620	0	3-B	P-21	1110	-0.383134	490	-0.509425
Thioridazine hydrochloride	LOPAC	4-A	K-18	543	-1.15457	4-B	K-18	1357	-0.844738	814	-0.516451
3,5-Dinitrocatechol	LOPAC	2-A	O-04	520	-0.239387	2-B	O-04	1324	-0.479685	804	-0.517378
Carbamazepine	LOPAC	1-A	L-19	460	-0.00970841	1-B	L-19	995	-0.221858	535	-0.524495
Cimetidine	LOPAC	1-A	L-21	436	-0.0563088	1-B	L-21	971	-0.255558	535	-0.524495
7-Cyclopentyl-5-(4-phenoxy)phenyl-7H-pyrrolo[2,3-d]pyrimidin-4-ylamine	LOPAC	2-A	I-10	551	-0.141743	2-B	I-10	1353	-0.407421	802	-0.527094
ICI 118,551 hydrochloride	LOPAC	2-A	P-14	536	-0.18899	2-B	P-14	1337	-0.447291	801	-0.531952
HE-NECA	LOPAC	2-A	P-17	523	-0.229938	2-B	P-17	1324	-0.479685	801	-0.531952
Raloxifene hydrochloride	LOPAC	3-A	D-20	547	-0.172659	3-B	D-20	1032	-0.638556	485	-0.533683
Lidocaine hydrochloride	LOPAC	3-A	E-01	673	0.125356	3-B	E-01	1158	-0.225951	485	-0.533683
GSK690693	Sellec	5-A	L-08	501	-0.0150784	4-B	L-08	971	-0.265855	470	-0.534468
Thiocitrulline	LOPAC	4-A	I-22	638	-0.520559	4-B	I-22	1447	-0.604907	809	-0.535095
Z-L-Phe chloromethyl ketone	LOPAC	1-A	J-14	925	0.893174	1-B	J-14	1456	0.425462	531	-0.537858
Clorgyline hydrochloride	LOPAC	3-A	E-15	653	0.0780515	3-B	E-15	1137	-0.294718	484	-0.538535
Niclosamide	LOPAC	3-A	M-14	636	0.0378432	3-B	M-14	1120	-0.350387	484	-0.538535
(-)-Tetramisole hydrochloride	LOPAC	3-A	I-03	682	0.146642	3-B	I-03	1165	-0.203028	483	-0.543386
ATPA	LOPAC	1-A	K-16	421	-0.085434	1-B	K-16	950	-0.285046	529	-0.544539
(?)-Atenolol	LOPAC	1-A	I-21	440	-0.048542	1-B	I-21	968	-0.259771	528	-0.54788
AB-MECA	LOPAC	1-A	M-14	428	-0.0718422	1-B	M-14	956	-0.276621	528	-0.54788
SNS-314	Sellec	5-A	O-15	346	-0.134932	4-B	O-15	801	-0.366513	455	-0.556645
SC 19220	LOPAC	4-A	K-09	711	-0.0333692	4-B	K-09	1514	-0.426366	803	-0.557468
Monastrol	LOPAC	3-A	E-04	707	0.205772	3-B	E-04	1187	-0.130986	480	-0.557941
LY-278,584 maleate	LOPAC	3-A	E-05	696	0.179755	3-B	E-05	1176	-0.167007	480	-0.557941
Enoximone	LOPAC	2-A	A-10	634	0.119694	2-B	A-10	1429	-0.218039	795	-0.5611
Carcinine dihydrochloride	LOPAC	1-A	J-15	457	-0.0155335	1-B	J-15	980	-0.242921	523	-0.564584
Mock	LOPAC	2-A	K-09	622	0.0818957	2-B	K-09	1416	-0.250433	794	-0.565958
Dipropyldopamine hydrobromide	LOPAC	2-A	M-21	584	-0.037798	2-B	M-21	1378	-0.345124	794	-0.565958
BMY 7378 dihydrochloride	LOPAC	1-A	J-07	464	-0.00194168	1-B	J-07	986	-0.234496	522	-0.567924
ENMD-2076	Sellec	5-A	I-06	324	-0.151944	4-B	I-06	770	-0.384869	446	-0.569951
Dihydroouabain	LOPAC	2-A	G-01	564	-0.100795	2-B	G-01	1357	-0.397453	793	-0.570816
Agmatine sulfate	LOPAC	1-A	K-19	456	-0.0174751	1-B	K-19	977	-0.247133	521	-0.571265
Naphazoline hydrochloride	LOPAC	3-A	E-18	647	0.0638604	3-B	E-18	1124	-0.337289	477	-0.572496
GDC-0941	Sellec	5-A	J-07	340	-0.139572	4-B	J-07	784	-0.376579	444	-0.572908
Amiprilose hydrochloride	LOPAC	1-A	I-13	466	0.00194168	1-B	I-13	986	-0.234496	520	-0.574606
Acetylthiocholine chloride	LOPAC	1-A	K-15	424	-0.0796089	1-B	K-15	944	-0.29347	520	-0.574606
Cilostazol	LOPAC	1-A	L-11	445	-0.0388336	1-B	L-11	965	-0.263983	520	-0.574606
TPCA-1	Sellec	5-A	F-17	452	-0.0529677	4-B	F-17	894	-0.311448	442	-0.575865
Corticosterone	LOPAC	1-A	L-15	449	-0.0310669	1-B	L-15	968	-0.259771	519	-0.577947
Dacomitinib (PF299804, PF-00299804)	Sellec	5-A	A-06	663	0.110188	4-B	A-06	1103	-0.187697	440	-0.578822
GSK 269962	Sellec	5-A	A-21	497	-0.0181714	4-B	A-21	936	-0.286579	439	-0.5803
S(+)-PD 128,907 hydrochloride	LOPAC	3-A	P-14	632	0.0283824	3-B	P-14	1107	-0.392958	475	-0.5822
Retinoic acid p-hydroxyanilide	LOPAC	2-A	N-17	618	0.0692964	2-B	N-17	1408	-0.270368	790	-0.58539
S(-)-Pindolol	LOPAC	3-A	N-12	622	0.0047304	3-B	N-12	1096	-0.428979	474	-0.587051
PCI-32765 (Ibrutinib)	Sellec	5-A	J-12	346	-0.134932	4-B	J-12	780	-0.378948	434	-0.587692
Flunarizine dihydrochloride	LOPAC	2-A	J-01	568	-0.0881954	2-B	J-01	1357	-0.397453	789	-0.590248
Hispidin	LOPAC	2-A	P-15	564	-0.100795	2-B	P-15	1353	-0.407421	789	-0.590248
(?)-Thalidomide	LOPAC	4-A	E-22	684	-0.213563	4-B	E-22	1478	-0.522299	794	-0.591028
Ropinirole hydrochloride	LOPAC	3-A	N-20	620	0	3-B	N-20	1093	-0.438803	473	-0.591903
L-Glutamic acid, N-phthaloyl-	LOPAC	3-A	P-11	604	-0.0378432	3-B	P-11	1077	-0.491197	473	-0.591903
Mock	LOPAC	2-A	O-06	541	-0.173241	2-B	O-06	1328	-0.469718	787	-0.599964
Piracetam	LOPAC	3-A	N-17	636	0.0378432	3-B	N-17	1107	-0.392958	471	-0.601606
Vinpocetine	LOPAC	4-A	L-05	714	-0.0133477	4-B	L-05	1505	-0.450349	791	-0.602215
Serotonin hydrochloride	LOPAC	2-A	J-21	563	-0.103945	2-B	J-21	1349	-0.417388	786	-0.604822
Tamoxifen citrate	LOPAC	4-A	A-20	701	-0.100108	4-B	A-20	1491	-0.487656	790	-0.605944
T-1032	LOPAC	4-A	I-16	701	-0.100108	4-B	I-16	1491	-0.487656	790	-0.605944
Oxiracetam	LOPAC	3-A	L-05	647	0.0638604	3-B	L-05	1117	-0.360211	470	-0.606458
Mock	LOPAC	1-A	K-09	415	-0.0970841	1-B	K-09	925	-0.32015	510	-0.608013
PD 166285	Sellec	5-A	O-22	6358	4.51385	4-B	O-22	6778	3.1725	420	-0.608391
Quercetin dihydrate	LOPAC	3-A	H-16	696	0.179755	3-B	H-16	1165	-0.203028	469	-0.61131
Sandoz 58-035	LOPAC	1-A	K-13	453	-0.0233002	1-B	K-13	962	-0.268196	509	-0.611354
Benzamil hydrochloride	LOPAC	1-A	K-20	424	-0.0796089	1-B	K-20	933	-0.308916	509	-0.611354
NU7441(KU-57788)	Sellec	5-A	F-11	375	-0.112508	4-B	F-11	791	-0.372434	416	-0.614305
Norcantharidin	LOPAC	3-A	E-22	615	-0.011826	3-B	E-22	1083	-0.471549	468	-0.616161
Mock	LOPAC	4-A	P-10	655	-0.407104	4-B	P-10	1442	-0.618231	787	-0.61713
Motesanib Diphosphate	Sellec	5-A	K-11	469	-0.0398224	4-B	K-11	883	-0.317961	414	-0.617262
E-64	LOPAC	2-A	O-10	566	-0.0944951	2-B	O-10	1349	-0.417388	783	-0.619396
Linsitinib (OSI-906)	Sellec	5-A	B-10	589	0.0529677	4-B	B-10	998	-0.249869	409	-0.624654
(+)-Catechin Hydrate	LOPAC	1-A	L-13	451	-0.0271835	1-B	L-13	956	-0.276621	505	-0.624717
GBR-12909 dihydrochloride	LOPAC	2-A	I-02	512	-0.264586	2-B	I-02	1292	-0.559425	780	-0.63397
Hexamethonium bromide	LOPAC	2-A	N-11	649	0.166941	2-B	N-11	1429	-0.218039	780	-0.63397
S-(+)-Niguldipine hydrochloride	Sellec	5-A	C-23	509	-0.00889239	4-B	C-23	908	-0.303158	399	-0.639439
Mecamylamine hydrochloride	LOPAC	3-A	I-04	671	0.120625	3-B	I-04	1134	-0.304542	463	-0.64042
GW7647	LOPAC	2-A	J-07	613	0.0535472	2-B	J-07	1391	-0.31273	778	-0.643686
SKF 75670 hydrobromide	LOPAC	4-A	I-09	703	-0.0867599	4-B	I-09	1482	-0.511639	779	-0.646962
4-Hydroxy-3-methoxyphenylacetic acid	LOPAC	2-A	P-11	539	-0.179541	2-B	P-11	1316	-0.49962	777	-0.648544
(?)-alpha-Methyl-4-carboxyphenylglycine	LOPAC	3-A	E-17	669	0.115895	3-B	E-17	1130	-0.317641	461	-0.650123
Cysteamine hydrochloride	LOPAC	3-A	E-21	659	0.0922427	3-B	E-21	1120	-0.350387	461	-0.650123
(?)-Brompheniramine maleate	LOPAC	1-A	I-20	425	-0.0776673	1-B	I-20	922	-0.324362	497	-0.651443
Caffeic Acid	LOPAC	1-A	J-11	477	0.0233002	1-B	J-11	974	-0.251346	497	-0.651443
AMG 900	Sellec	5-A	C-02	655	0.104002	4-B	C-02	1044	-0.222632	389	-0.654224
Carbetapentane citrate	LOPAC	2-A	P-21	457	-0.0155335	1-B	P-21	953	-0.280833	496	-0.654783
Ispinesib (SB-715992)	Sellec	5-A	F-09	345	-0.135706	4-B	F-09	733	-0.406777	388	-0.655702
gamma-Acetylinic GABA	LOPAC	1-A	K-14	432	-0.0640755	1-B	K-14	927	-0.317341	495	-0.658124
Emodin	LOPAC	2-A	O-14	659	0.19844	2-B	O-14	1434	-0.205579	775	-0.65826
Arecaidine propargyl ester hydrobromide	LOPAC	1-A	K-10	456	-0.0174751	1-B	K-10	950	-0.285046	494	-0.661465
Hydrocortisone	LOPAC	2-A	H-15	604	0.0251987	2-B	H-15	1378	-0.345124	774	-0.663118
L-N5-(1-Iminoethyl)ornithine hydrochloride	LOPAC	2-A	J-12	661	0.204739	2-B	J-12	1434	-0.205579	773	-0.667976
Fingolimod (FTY720)	Sellec	5-A	P-07	268	-0.195246	4-B	P-07	643	-0.460066	375	-0.674922
(?)-PD 128,907 hydrochloride	LOPAC	3-A	F-14	665	0.106434	3-B	F-14	1120	-0.350387	455	-0.679233
Quinine sulfate	LOPAC	3-A	N-16	645	0.05913	3-B	N-16	1100	-0.41588	455	-0.679233
Piperidine-4-sulphonic acid	LOPAC	3-A	N-06	684	0.151373	3-B	N-06	1137	-0.294718	453	-0.688936
Ketotifen fumarate	LOPAC	2-A	N-18	624	0.0881954	2-B	N-18	1391	-0.31273	767	-0.697124
Kynurenic acid	LOPAC	2-A	P-18	533	-0.19844	2-B	P-18	1300	-0.53949	767	-0.697124
Forskolin	LOPAC	2-A	B-01	515	-0.255137	2-B	B-01	1281	-0.586836	766	-0.701982
Etodolac	LOPAC	2-A	O-08	575	-0.0661465	2-B	O-08	1341	-0.437323	766	-0.701982
BEZ235 (NVP-BEZ235)	Sellec	5-A	K-03	198	-0.249373	4-B	K-03	549	-0.515724	351	-0.710406
BWB70C	LOPAC	1-A	I-22	432	-0.0640755	1-B	I-22	911	-0.339808	479	-0.711576
Bleomycin sulfate	Sellec	5-A	E-04	2435	1.48039	4-B	E-04	2785	0.808224	350	-0.711884
Mibefradil dihydrochloride	LOPAC	3-A	E-19	506	-0.269633	3-B	E-19	953	-0.897253	447	-0.718046
Naloxonazine dihydrochloride	LOPAC	3-A	F-03	690	0.165564	3-B	F-03	1137	-0.294718	447	-0.718046
PI-103	Sellec	5-A	E-13	272	-0.192153	4-B	E-13	617	-0.475461	345	-0.719276
Phenytoin sodium	LOPAC	2-A	A-09	641	0.141743	2-B	A-09	1403	-0.282827	762	-0.721414
Dopamine hydrochloride	LOPAC	2-A	F-19	591	-0.0157492	2-B	F-19	1353	-0.407421	762	-0.721414
(?) trans-U-50488 methanesulfonate	LOPAC	2-A	O-15	534	-0.19529	2-B	O-15	1296	-0.549458	762	-0.721414
BRL 54443 maleate	LOPAC	1-A	J-09	452	-0.0252419	1-B	J-09	927	-0.317341	475	-0.724939
MLN2238	Sellec	5-A	J-10	328	-0.148851	4-B	J-10	669	-0.444671	341	-0.72519
TG101348 (SAR302503)	Sellec	5-A	J-16	503	-0.0135319	4-B	J-16	844	-0.341053	341	-0.72519
cx-4945 (Silmitasertib)	Sellec	5-A	K-05	255	-0.205298	4-B	K-05	593	-0.489671	338	-0.729626
Nordihydroguaiaretic acid from Larrea divaricata (creosote bush)	LOPAC	3-A	O-16	554	-0.156103	3-B	O-16	998	-0.749894	444	-0.732601
BIX 01294	Sellec	5-A	P-19	311	-0.161996	4-B	P-19	643	-0.460066	332	-0.738497
Crizotinib (PF-02341066)	Sellec	5-A	H-05	365	-0.120241	4-B	H-05	696	-0.428684	331	-0.739975
Roscovitine (Seliciclib, CYC202)	Sellec	5-A	M-14	340	-0.139572	4-B	M-14	669	-0.444671	329	-0.742932
PIM-1 Inhibitor 2	Sellec	5-A	P-22	768	0.19138	4-B	P-22	1093	-0.193619	325	-0.748846
DL-erythro-Dihydrosphingosine	LOPAC	2-A	K-13	593	-0.00944951	2-B	K-13	1349	-0.417388	756	-0.750562
Se-(methyl)selenocysteine hydrochloride	LOPAC	3-A	O-21	573	-0.111164	3-B	O-21	1013	-0.700774	440	-0.752008
MLN9708	Sellec	5-A	H-11	341	-0.138799	4-B	H-11	663	-0.448224	322	-0.753281
Pirfenidone	LOPAC	3-A	F-13	571	-0.115895	3-B	F-13	1010	-0.710598	439	-0.75686
SRT1720	Sellec	5-A	P-15	255	-0.205298	4-B	P-15	573	-0.501513	318	-0.759195
Pergolide methanesulfonate	LOPAC	3-A	F-06	761	0.333493	3-B	F-06	1198	-0.0949648	437	-0.766563
(S)-Propranolol hydrochloride	LOPAC	3-A	N-04	775	0.366606	3-B	N-04	1212	-0.0491197	437	-0.766563
R(-)-N6-(2-Phenylisopropyl)adenosine	LOPAC	3-A	P-15	604	-0.0378432	3-B	P-15	1041	-0.609084	437	-0.766563
Lidocaine N-methyl hydrochloride	LOPAC	2-A	N-20	622	0.0818957	2-B	N-20	1374	-0.355092	752	-0.769994
Rolipram	LOPAC	3-A	H-22	628	0.0189216	3-B	H-22	1064	-0.533767	436	-0.771415
NO-711 hydrochloride	LOPAC	3-A	O-22	566	-0.127721	3-B	O-22	1001	-0.74007	435	-0.776266
PHA-665752	Sellec	5-A	K-13	510	-0.00811914	4-B	K-13	811	-0.360592	301	-0.784329
S-(+)-Fluoxetine hydrochloride	LOPAC	2-A	O-18	520	-0.239387	2-B	O-18	1269	-0.616738	749	-0.784569
Fluoxetine hydrochloride	LOPAC	2-A	P-03	543	-0.166941	2-B	P-03	1292	-0.559425	749	-0.784569
6-Hydroxy-DL-DOPA	LOPAC	2-A	P-13	575	-0.0661465	2-B	P-13	1324	-0.479685	749	-0.784569
Oxymetazoline hydrochloride	LOPAC	3-A	F-05	692	0.170294	3-B	F-05	1124	-0.337289	432	-0.790821
L-703,606 oxalate	LOPAC	3-A	I-05	520	-0.23652	3-B	I-05	950	-0.907077	430	-0.800525
SCH 79797	Sellec	5-A	H-23	420	-0.0777117	4-B	H-23	707	-0.422171	287	-0.805028
Ofloxacin	LOPAC	3-A	F-07	747	0.30038	3-B	F-07	1176	-0.167007	429	-0.805376
DCC-2036 (Rebastinib)	Sellec	5-A	H-06	388	-0.102456	4-B	H-06	671	-0.443487	283	-0.810942
Rauwolscine hydrochloride	LOPAC	4-A	K-01	747	0.206889	4-B	K-01	1482	-0.511639	735	-0.811033
Fusaric acid	LOPAC	2-A	I-22	526	-0.220488	2-B	I-22	1269	-0.616738	743	-0.813717
5,5-Diphenylhydantoin	LOPAC	2-A	K-07	622	0.0818957	2-B	K-07	1365	-0.377518	743	-0.813717
1-Deoxynojirimycin hydrochloride	LOPAC	2-A	I-19	570	-0.0818957	2-B	I-19	1312	-0.509588	742	-0.818575
N-omega-Methyl-5-hydroxytryptamine oxalate salt	LOPAC	3-A	E-09	688	0.160833	3-B	E-09	1113	-0.37331	425	-0.824783
Phentolamine mesylate	LOPAC	3-A	F-02	745	0.29565	3-B	F-02	1169	-0.18993	424	-0.829635
SMER 3	Sellec	5-A	E-23	2636	1.63581	4-B	E-23	2906	0.879869	270	-0.830162
Triptolide	Sellec	5-A	N-16	638	0.090857	4-B	N-16	908	-0.303158	270	-0.830162
INK 128	Sellec	5-A	D-09	386	-0.104002	4-B	D-09	655	-0.452961	269	-0.83164
Daunorubicin HCl (Daunomycin HCl)	Sellec	5-A	F-06	423	-0.075392	4-B	F-06	690	-0.432237	267	-0.834597
SB 206553 hydrochloride	LOPAC	4-A	I-21	638	-0.520559	4-B	I-21	1365	-0.82342	727	-0.840864
(?)-2,3-Dichloro-alpha-methylbenzylamine hydrochloride	LOPAC	2-A	O-02	587	-0.0283485	2-B	O-02	1324	-0.479685	737	-0.842865
Bay 11-7085	Sellec	5-A	O-19	352	-0.130293	4-B	O-19	613	-0.477829	261	-0.843468
LDN193189	Sellec	5-A	A-10	170	-0.271025	4-B	A-10	429	-0.586777	259	-0.846425
1,1-Dimethyl-4-phenyl-piperazinium iodide	LOPAC	2-A	O-11	551	-0.141743	2-B	O-11	1285	-0.576868	734	-0.857439
Mizoribine	LOPAC	3-A	E-13	663	0.101704	3-B	E-13	1080	-0.481373	417	-0.863596
Nisoxetine hydrochloride	LOPAC	3-A	F-01	707	0.205772	3-B	F-01	1124	-0.337289	417	-0.863596
GSK2126458	Sellec	5-A	O-08	181	-0.262519	4-B	O-08	428	-0.587369	247	-0.864167
Guanabenz acetate	LOPAC	2-A	J-09	596	0	2-B	J-09	1328	-0.469718	732	-0.867155
1-Phenyl-3-(2-thiazolyl)-2-thiourea	LOPAC	3-A	D-15	641	0.0496692	3-B	D-15	1057	-0.55669	416	-0.868448
Dihydroergocristine methanesulfonate	LOPAC	2-A	A-08	554	-0.132293	2-B	A-08	1285	-0.576868	731	-0.872013
5-Hydroxy-L-tryptophan	LOPAC	2-A	N-21	647	0.160642	2-B	N-21	1378	-0.345124	731	-0.872013
Torin 1	Sellec	5-A	G-17	233	-0.22231	4-B	G-17	474	-0.560132	241	-0.873038
L-655,240	LOPAC	3-A	E-03	705	0.201042	3-B	E-03	1120	-0.350387	415	-0.8733
Quizartinib (AC220)	Sellec	5-A	B-14	598	0.059927	4-B	B-14	836	-0.34579	238	-0.877473
JNJ-7706621	Sellec	5-A	M-09	430	-0.0699792	4-B	M-09	663	-0.448224	233	-0.884865
1-Phenylbiguanide	LOPAC	3-A	F-12	580	-0.0946079	3-B	F-12	992	-0.769542	412	-0.887855
2-methoxyestradiol	LOPAC	3-A	C-21	696	0.179755	3-B	C-21	1107	-0.392958	411	-0.892706
Terfenadine	LOPAC	4-A	C-20	591	-0.83423	4-B	C-20	1304	-0.985972	713	-0.893068
NCS-382	LOPAC	3-A	E-16	657	0.0875123	3-B	E-16	1067	-0.523944	410	-0.897558
Danusertib (PHA-739358)	Sellec	5-A	E-06	449	-0.0552875	4-B	E-06	671	-0.443487	222	-0.901128
6-Aminohexanoic acid	LOPAC	1-A	A-02	501	0.0699005	1-B	A-02	922	-0.324362	421	-0.905338
U 73122	Sellec	5-A	C-24	1566	0.808434	4-B	C-24	1785	0.216119	219	-0.905564
1,4-PBIT dihydrobromide	LOPAC	3-A	F-04	754	0.316937	3-B	F-04	1162	-0.212852	408	-0.907261
SB 224289 hydrochloride	LOPAC	4-A	K-21	591	-0.83423	4-B	K-21	1300	-0.996631	709	-0.907984
Sunitinib Malate (Sutent)	Sellec	5-A	K-15	477	-0.0336364	4-B	K-15	694	-0.429869	217	-0.908521
N,N,N',N'-Tetramethylazodicarboxamide	LOPAC	2-A	O-05	593	-0.00944951	2-B	O-05	1316	-0.49962	723	-0.910877
Foliosidine	LOPAC	2-A	G-22	529	-0.211039	2-B	G-22	1250	-0.664084	721	-0.920593
MHPG sulfate potassium	LOPAC	2-A	N-19	628	0.100795	2-B	N-19	1349	-0.417388	721	-0.920593
GSK 650394	Sellec	5-A	E-21	448	-0.0560607	4-B	E-21	653	-0.454145	205	-0.926262
Histamine dihydrochloride	LOPAC	2-A	H-17	546	-0.157492	2-B	H-17	1265	-0.626705	719	-0.930309
SGI-1776 free base	Sellec	5-A	F-15	405	-0.0893105	4-B	F-15	604	-0.483158	199	-0.935133
Clodronic acid	LOPAC	2-A	O-07	582	-0.0440977	2-B	O-07	1300	-0.53949	718	-0.935167
Praziquantel	LOPAC	3-A	F-17	703	0.196311	3-B	F-17	1103	-0.406056	400	-0.946074
Linifanib (ABT-869)	Sellec	5-A	K-09	382	-0.107095	4-B	K-09	573	-0.501513	191	-0.946961
BX-795	Sellec	5-A	H-04	479	-0.0320899	4-B	H-04	669	-0.444671	190	-0.94844
Tyrphostin AG 808	LOPAC	4-A	K-10	640	-0.507212	4-B	K-10	1337	-0.898034	697	-0.95273
Fiduxosin hydrochloride	LOPAC	2-A	I-20	473	-0.38743	2-B	I-20	1187	-0.821071	714	-0.954599
Fluphenazine dihydrochloride	LOPAC	2-A	O-20	521	-0.236238	2-B	O-20	1235	-0.701462	714	-0.954599
Bromoacetyl alprenolol menthane	LOPAC	1-A	L-05	325	-0.271835	1-B	L-05	727	-0.598174	402	-0.968812
Hydroquinone	LOPAC	2-A	D-21	430	-0.522873	2-B	D-21	1141	-0.935697	711	-0.969173
Mock	LOPAC	4-A	P-12	636	-0.533907	4-B	P-12	1328	-0.922017	692	-0.971375
CYC116	Sellec	5-A	M-05	442	-0.0607002	4-B	M-05	613	-0.477829	171	-0.976531
Mock	LOPAC	4-A	P-08	626	-0.600645	4-B	P-08	1316	-0.953994	690	-0.978832
PHA-793887	Sellec	5-A	M-13	362	-0.12256	4-B	M-13	531	-0.526382	169	-0.979487
SB 415286	LOPAC	2-A	A-12	596	0	2-B	A-12	1304	-0.529523	708	-0.983747
TAE684 (NVP-TAE684)	Sellec	5-A	M-15	272	-0.192153	4-B	M-15	429	-0.586777	157	-0.997229
R406(free base)	Sellec	5-A	D-14	591	0.0545142	4-B	D-14	747	-0.398487	156	-0.998708
AT7519	Sellec	5-A	O-02	444	-0.0591537	4-B	O-02	600	-0.485527	156	-0.998708
2,2'-Bipyridyl	LOPAC	2-A	O-13	573	-0.0724462	2-B	O-13	1277	-0.596803	704	-1.00318
beta-Lapachone	LOPAC	2-A	P-20	585	-0.0346482	2-B	P-20	1289	-0.566901	704	-1.00318
alpha-Methyl-5-hydroxytryptamine maleate	LOPAC	3-A	E-08	720	0.23652	3-B	E-08	1107	-0.392958	387	-1.00915
H-9 dihydrochloride	LOPAC	1-A	O-21	409	-0.108734	1-B	O-21	796	-0.501287	387	-1.01892
Bortezomib (Velcade)	Sellec	5-A	D-04	504	-0.0127586	4-B	D-04	643	-0.460066	139	-1.02384
Apigenin	LOPAC	1-A	M-09	469	0.00776673	1-B	M-09	852	-0.422654	383	-1.03229
(?)-Quinpirole dihydrochloride	LOPAC	3-A	F-18	641	0.0496692	3-B	F-18	1022	-0.671303	381	-1.03826
PF-562271	Sellec	5-A	H-13	497	-0.0181714	4-B	H-13	624	-0.471316	127	-1.04158
loxoprofen	LOPAC	2-A	H-20	577	-0.0598469	2-B	H-20	1273	-0.606771	696	-1.04204
Idarubicin HCl	Sellec	5-A	E-09	268	-0.195246	4-B	E-09	394	-0.6075	126	-1.04306
DL-alpha-Methyl-p-tyrosine	LOPAC	1-A	A-01	467	0.00388336	1-B	A-01	846	-0.431079	379	-1.04565
Dobutamine hydrochloride	LOPAC	2-A	I-01	529	-0.211039	2-B	I-01	1224	-0.728872	695	-1.0469
Lonidamine	LOPAC	2-A	P-22	605	0.0283485	2-B	P-22	1300	-0.53949	695	-1.0469
Brefeldin A from Penicillium brefeldianum	LOPAC	1-A	B-03	429	-0.0699005	1-B	B-03	806	-0.487245	377	-1.05233
Calcimycin	LOPAC	1-A	P-08	520	0.106792	1-B	P-08	897	-0.359466	377	-1.05233
AZ 23	Sellec	5-A	G-19	400	-0.0931768	4-B	G-19	514	-0.536448	114	-1.0608
Hydroxylamine hydrochloride	LOPAC	2-A	P-21	566	-0.0944951	2-B	P-21	1258	-0.644149	692	-1.06148
S(-)-IBZM	LOPAC	2-A	F-16	613	0.0535472	2-B	F-16	1304	-0.529523	691	-1.06633
H-8 dihydrochloride	LOPAC	3-A	E-06	667	0.111164	3-B	E-06	1041	-0.609084	374	-1.07222
5-Hydroxyindolacetic acid	LOPAC	2-A	P-19	561	-0.110244	2-B	P-19	1250	-0.664084	689	-1.07605
Dextrorphan D-tartrate	LOPAC	2-A	I-04	554	-0.132293	2-B	I-04	1242	-0.684019	688	-1.08091
Ponatinib (AP24534)	Sellec	5-A	C-14	518	-0.00193313	4-B	C-14	618	-0.474869	100	-1.0815
Loperamide hydrochloride	LOPAC	2-A	N-22	561	-0.110244	2-B	N-22	1246	-0.674051	685	-1.09548
BAY 11-7082 (BAY 11-7821)	Sellec	5-A	N-02	609	0.0684327	4-B	N-02	696	-0.428684	87	-1.10072
Tyrphostin AG 835	LOPAC	4-A	O-10	585	-0.874273	4-B	O-10	1242	-1.15119	657	-1.10189
PF 573228	Sellec	5-A	B-13	510	-0.00811914	4-B	B-13	587	-0.493224	77	-1.11551
( R)-(+)-WIN 55,212-2 mesylate	LOPAC	4-A	P-07	593	-0.820882	4-B	P-07	1242	-1.15119	649	-1.13172
Cyt387	Sellec	5-A	B-05	525	0.00347963	4-B	B-05	587	-0.493224	62	-1.13768
N,N,N-trimethyl-1-(4-trans-stilbenoxy)-2-propylammonium iodide	LOPAC	4-A	O-12	649	-0.447147	4-B	O-12	1296	-1.00729	647	-1.13917
Tyrphostin AG 126	LOPAC	4-A	O-18	640	-0.507212	4-B	O-18	1285	-1.0366	645	-1.14663
Torin 2	Sellec	5-A	B-17	164	-0.275664	4-B	B-17	218	-0.711711	54	-1.14951
Xanthine amine congener	LOPAC	4-A	P-09	580	-0.907642	4-B	P-09	1224	-1.19915	644	-1.15036
1-(5-Isoquinolinylsulfonyl)-2-methylpiperazine dihydrochloride	LOPAC	2-A	J-10	585	-0.0346482	2-B	J-10	1258	-0.644149	673	-1.15378
Palmitoylethanolamide	LOPAC	3-A	F-09	659	0.0922427	3-B	F-09	1016	-0.690951	357	-1.1547
Ketorolac tris salt	LOPAC	2-A	H-18	591	-0.0157492	2-B	H-18	1261	-0.636673	670	-1.16835
3-Tropanylindole-3-carboxylate methiodide	LOPAC	4-A	O-20	645	-0.473842	4-B	O-20	1281	-1.04726	636	-1.18019
Tyrphostin A9	LOPAC	4-A	K-22	694	-0.146824	4-B	K-22	1328	-0.922017	634	-1.18765
SKF 83565 hydrobromide	LOPAC	4-A	O-09	618	-0.654036	4-B	O-09	1250	-1.12987	632	-1.19511
Trimethoprim	LOPAC	4-A	O-16	626	-0.600645	4-B	O-16	1254	-1.11921	628	-1.21002
PIK-75	Sellec	5-A	G-13	544	0.0181714	4-B	G-13	533	-0.525198	-11	-1.24561
YM155	Sellec	5-A	E-18	4026	2.71063	4-B	E-18	4014	1.53592	-12	-1.24709
Crenolanib (CP-868596)	Sellec	5-A	F-05	632	0.0862175	4-B	F-05	607	-0.481382	-25	-1.26631
P1,P4-Di(adenosine-5')tetraphosphate triammonium	LOPAC	2-A	O-01	688	0.289785	2-B	O-01	1337	-0.447291	649	-1.27037
SNS-032 (BMS-387032)	Sellec	5-A	A-15	694	0.134159	4-B	A-15	661	-0.449408	-33	-1.27814
Lomefloxacin hydrochloride	LOPAC	2-A	H-22	536	-0.18899	2-B	H-22	1183	-0.831039	647	-1.28009
SP600125	LOPAC	2-A	O-17	604	0.0251987	2-B	O-17	1250	-0.664084	646	-1.28494
Flavopiridol hydrochloride	Sellec	5-A	A-08	536	0.0119854	4-B	A-08	497	-0.546513	-39	-1.28701
3-Hydroxybenzylhydrazine dihydrochloride	LOPAC	2-A	H-21	587	-0.0283485	2-B	H-21	1231	-0.711429	644	-1.29466
1,4-Dideoxy-1,4-imino-D-arabinitol	LOPAC	2-A	I-03	539	-0.179541	2-B	I-03	1183	-0.831039	644	-1.29466
U-75302	LOPAC	4-A	O-22	626	-0.600645	4-B	O-22	1224	-1.19915	598	-1.32189
(?)-Taxifolin	LOPAC	4-A	O-08	684	-0.213563	4-B	O-08	1281	-1.04726	597	-1.32562
Sanguinarine chloride	LOPAC	4-A	M-11	2041	8.84283	4-B	M-11	2636	2.56353	595	-1.33308
(-)-Scopolamine methyl bromide	LOPAC	4-A	O-15	630	-0.57395	4-B	O-15	1220	-1.20981	590	-1.35172
N-Succinyl-L-proline	LOPAC	4-A	O-11	684	-0.213563	4-B	O-11	1273	-1.06858	589	-1.35545
(?)-gamma-Vinyl GABA	LOPAC	4-A	P-05	701	-0.100108	4-B	P-05	1285	-1.0366	584	-1.37409
5-Fluorouracil	LOPAC	2-A	K-22	497	-0.311834	2-B	K-22	1124	-0.978059	627	-1.37725
Tranilast	LOPAC	4-A	O-21	649	-0.447147	4-B	O-21	1224	-1.19915	575	-1.40765
Zimelidine dihydrochloride	LOPAC	4-A	P-11	609	-0.714101	4-B	P-11	1183	-1.30841	574	-1.41138
3-n-Propylxanthine	LOPAC	3-A	F-19	667	0.111164	3-B	F-19	968	-0.848134	301	-1.42639
Mock	LOPAC	4-A	P-06	655	-0.407104	4-B	P-06	1209	-1.23913	554	-1.48596
Ketanserin tartrate	LOPAC	4-A	O-17	624	-0.613993	4-B	O-17	1172	-1.33772	548	-1.50833
Mock	LOPAC	4-A	P-04	714	-0.0133477	4-B	P-04	1258	-1.10855	544	-1.52325
Dequalinium analog, C-14 linker	LOPAC	2-A	O-03	528	-0.214189	2-B	O-03	1124	-0.978059	596	-1.52784
SQ 22536	LOPAC	4-A	O-19	655	-0.407104	4-B	O-19	1187	-1.29775	532	-1.568
Hydroxyurea	LOPAC	2-A	H-19	551	-0.141743	2-B	H-19	1137	-0.945665	586	-1.57642
Imiloxan hydrochloride	LOPAC	2-A	N-12	630	0.107094	2-B	N-12	1209	-0.76625	579	-1.61043
1-[2-(Trifluoromethyl)phenyl]imidazole	LOPAC	4-A	O-14	649	-0.447147	4-B	O-14	1169	-1.34572	520	-1.61274
Sulindac sulfone	LOPAC	4-A	O-05	736	0.133477	4-B	O-05	1254	-1.11921	518	-1.6202
DL-Stearoylcarnitine chloride	LOPAC	4-A	O-07	684	-0.213563	4-B	O-07	1201	-1.26044	517	-1.62393
Urapidil, 5-Methyl-	LOPAC	4-A	P-01	673	-0.286975	4-B	P-01	1187	-1.29775	514	-1.63512
Phloretin	LOPAC	3-A	L-02	821	0.475405	3-B	L-02	1073	-0.504296	252	-1.66412
Ellipticine	LOPAC	2-A	K-12	1835	3.90265	2-B	K-12	2391	2.17914	556	-1.72216
Triamterene	LOPAC	4-A	O-06	716	0	4-B	O-06	1205	-1.24979	489	-1.72834
Tolazamide	LOPAC	4-A	O-04	701	-0.100108	4-B	O-04	1169	-1.34572	468	-1.80664
SB 205384	LOPAC	4-A	O-13	709	-0.0467169	4-B	O-13	1176	-1.32706	467	-1.81037
R(-)-Denopamine	LOPAC	4-A	O-03	630	-0.57395	4-B	O-03	1093	-1.54824	463	-1.82529
Melphalan	LOPAC	3-A	O-09	1737	2.64193	3-B	O-09	1950	2.36757	213	-1.85334
U-101958 maleate	LOPAC	4-A	P-03	688	-0.186867	4-B	P-03	1137	-1.43099	449	-1.87749
Tetramisole hydrochloride	LOPAC	4-A	O-02	752	0.240258	4-B	O-02	1194	-1.2791	442	-1.9036
Mock	LOPAC	4-A	P-02	690	-0.17352	4-B	P-02	1127	-1.45764	437	-1.92224
Wortmannin from Penicillium funiculosum	LOPAC	4-A	J-07	684	-0.213563	4-B	J-07	1110	-1.50294	426	-1.96326
CGP-74514A hydrochloride	LOPAC	1-A	L-17	364	-0.19611	1-B	L-17	433	-1.011	69	-2.08128
Cytarabine	Sellec	5-A	D-05	7359	5.28788	4-B	D-05	6635	3.08783	-724	-2.29976
Ro 41-1049 hydrochloride	LOPAC	4-A	O-01	667	-0.327018	4-B	O-01	995	-1.80939	328	-2.32869
Roscovitine	LOPAC	3-A	N-22	424	-0.463579	3-B	N-22	526	-2.29553	102	-2.39187
N-Vanillylnonanamide	LOPAC	4-A	D-07	558	-1.05447	4-B	D-07	857	-2.17713	299	-2.43683
Kenpaullone	LOPAC	2-A	B-20	456	-0.440977	2-B	B-20	852	-1.65585	396	-2.49945
Indirubin-3'-oxime	LOPAC	2-A	L-04	507	-0.280335	2-B	L-04	900	-1.53624	393	-2.51402
Thapsigargin	LOPAC	4-A	M-18	651	-0.433799	4-B	M-18	908	-2.04123	257	-2.59344
Emetine dihydrochloride hydrate	LOPAC	2-A	K-10	908	0.982749	2-B	K-10	1265	-0.626705	357	-2.68891
Purvalanol A	LOPAC	3-A	L-15	376	-0.577108	3-B	L-15	349	-2.87514	-27	-3.01774
Elesclomol	Sellec	5-A	C-07	3146	2.03017	4-B	C-07	1382	-0.0225	-1764	-3.83737
Panobinostat	Sellec	5-A	A-12	4138	2.79724	4-B	A-12	1874	0.268816	-2264	-4.57661
NSC 95397	LOPAC	2-A	N-04	3953	10.574	2-B	N-04	3893	5.92193	-60	-4.7147
Bay 11-7085	LOPAC	1-A	F-01	2098	3.17077	1-B	F-01	630	-0.734378	-1468	-7.21598
1,10-Phenanthroline monohydrate	LOPAC	3-A	F-08	5059	10.4991	3-B	F-08	4150	9.57179	-909	-7.2969
Mitoxantrone	LOPAC	3-A	K-21	6840	14.7115	3-B	K-21	5248	13.1674	-1592	-10.6106
